# Supplementary material for: Novel MicroRNA Biomarkers for Colorectal Cancer Early Diagnosis and 5-Fluorouracil Chemotherapy Resistance but Not Prognosis: A Study from Databases to AI-Assisted Verifications
Source: Cancers (Basel). 2020 Feb 3;12(2):341. doi: 10.3390/cancers12020341 (PMC7073235; doi:10.3390/cancers12020341)
Supplement: Supplementary file 1 [file cancers-12-00341-s001.zip › sm/cancers-680460-supplementary (3).xlsx]

## Sheet: S1 DEGs
Table S1: Differential expressional genes (DEGs) list
DEGs for microarray data	DEGs for RNA-seq data
CA1	RP11-40C6.2
PYY	CEACAM6
EXOSC7///CLEC3B	CEACAM5
ADH1B	LCN2
GUCA2A	DPEP1
PLP1	GPX2
SCNN1B	EPCAM
CA7	S100P
CHP2	PRAP1
GCG	CDH1
SLC4A4	NOX1
UGP2	CLDN4
CDH3	MUC13
GREM2	MAL2
ETV4	VIL1
LPAR1	CD24
TPH1	RNF43
ABCA8	CDX2
CLCA4	PDZK1IP1
IGH	CDH17
TMEM100	KRT18
CA4	CCL20
INHBA	AGR2
AQP8	MISP
FAM107A	HNF4A
MS4A12	LAD1
SFRP1	B3GNT3
ZZEF1	FERMT1
COL11A1	ETV4
TNXB///TNXA	UBE2C
CLDN8	OLFM4
DHRS9	ASCL2
RERGL	SMIM22
NAP1L2	LY6G6D
MMP28	KRT23
GPM6B	CLDN3
ADH1B	RAB25
COL11A1	GJB1
CFD	PRSS8
GTF2IRD1	TFF1
SLC30A10	AP1M2
SLC4A4	ST14
HIGD1A	CDX1
CEMIP	MYBL2
ZG16	KRT19
CA2	CDCA7
MYOT	CDH3
RCAN2	SPINK1
TRIB3	POF1B
SLCO4A1	TSPAN8
ADGRL3	UBD
IL6R	TMPRSS4
ATP1A2	FAM3D
SST	CYP2S1
TEAD4	IGHG4
ENC1	PI3
MMP11	AOC1
CA4	SDC1
ANK2	SOX9
TNXB///TNXA	TMEM45B
METTL7A	RNF128
NR5A2	TPX2
P2RY14	CLDN2
SFRP1	PRR15
FOXF2	PKP3
HIGD1A	EHF
MT1M	MMP7
FXYD1	PRR15L
KRT24	ESRP1
TSPAN7	SFN
NFE2L3	CCL24
MIR664B///SNORA56///DKC1	IHH
ENC1	CDC20
MIF	RRM2
PRKAR2B	CLDN1
TMEM132A	GGH
TEAD4	MUC3A
UGT2A3	GALNT3
CXCL3	PLS1
FHL1	MYH14
BCHE	CTB-191K22.5
S100A11	SERINC2
AKR1B10	MMP1
CDH19	PPP1R14D
ENDOD1	CLRN3
SLC7A5	KLF5
SOX4	LSR
BEST2	TRABD2A
MPC1	CST1
PUS7	ATP10B
ETFDH	HOXB9
KLF4	GPR160
GNA11	LAMB3
DHRS11	TRIM31
PRR7	SPINT1
HILPDA	KRT8
CEACAM7	FAM83H
GPM6B	TDGF1
CLDN1	GPA33
CITED2	TMC5
MIR4738///H3F3B///H3F3A	SAPCD2
SGK1	AP003391.1
FHL1	PLEK2
GPX3	SLC44A4
PDE9A	DSG2
PAFAH1B3	SPINT2
CHI3L1	F2RL1
MIR664B///SNORA56///DKC1	HKDC1
GPX3	DDC
CWH43	FUT3
SETBP1	TNS4
	GYLTL1B
NR3C2	KRT20
TMEM35A	CTD-2377D24.6
EDN3	PRSS22
SOX4	GUCY2C
UGDH	TFF3
MIR4680///PDCD4	KRTCAP3
SRPX	FOXA2
PRKACB	MYB
MRGBP	C19orf33
RAB27A	CXCL8
TIMP1	PRSS3
LYVE1	S100A14
FHL1	KIAA0101
UGT1A3///UGT1A1///UGT1A9///UGT1A5///UGT1A8	ELF3
CXCL1	REG4
CAD	PPAP2C
SHMT2	C1orf106
GNA11	SLC5A1
FHL1	TOP2A
ESM1	LEFTY1
PDK4	IGHG1
TGFBI	LGR5
CXCL8	CBLC
FHL1	MEP1A
OGN	CFTR
ETFDH	IL22RA1
SMPDL3A	COL17A1
NFASC	MYO5B
COL1A2	CHMP4C
CALM3///CALM2///CALM1	TRIM29
EPB41L3	BIRC5
NPM1	MSLN
SOX9	USH1C
CHI3L1	RP11-357H14.17
ADH1C	MKI67
GPD1L	SMIM24
PLCE1	TM4SF5
LRP8	NEK2
SOX4	CCNB1
MST1L	MMP12
FUCA1	CXCL1
ACACB	GPRC5A
PJA2	METTL7B
BTNL3	TESC
PPM1H	AREG
FAM60A	CDK1
S100B	CKMT1A
PLPP1	EPHB2
MET	TMPRSS2
LGALS2	CRB3
HAPLN1	C10orf99
MIR22///MIR22HG	SERPINB5
CCL15-CCL14///CCL14	AZGP1
HHLA2	CLDN7
GLTP	C1orf116
ABCG2	FXYD3
PTGS1	ANKRD22
RHBDF2	FAM83H-AS1
PTP4A1	ELFN1-AS1
COL1A1	CTD-2396E7.11
HPGD	CEACAM1
CGREF1	NFE2L3
C7	FUT6
GDF15	CENPF
UBE2C	OVOL1
CACNB2	C15orf48
BGN	CKMT1B
CSE1L	ZG16B
SCD	PTTG1
MFAP2	HMGA1
KLF4	PTK6
CCND1	C9orf152
SLC6A6	KIFC1
PDE2A	GJB3
CCND1	ASF1B
HSD17B2	MAP7
ZAK	ACSL5
ATP11A	AURKA
SLC17A4	FOXQ1
CSE1L	CKS2
ACACB	CEMIP
ADAMTSL3	FOXA3
ADAMDEC1	TRIB3
NEBL	CXADR
FAM129A	SLC39A5
MIR4680///PDCD4	RP5-881L22.5
MT1F	DSP
EPB41L3	NR1I2
COL1A1	C6orf223
EGFL6	UBE2SP2
RAE1	AURKB
ASPA	LGALS4
VIP	FAM83E
CNR1	PCSK9
HPGD	ZWINT
CHGA	AC106876.2
NEBL	MAD2L1
CLCA1	IL2RG
BGN	XXbac-BPG32J3.19
SORD	SULT2B1
ITM2A	KCNQ1
PLPP1	STAP2
TNFRSF12A	PYCR1
CASD1	C6orf132
SDPR	TSPAN1
ITM2A	CEP55
MMRN1	CXCL3
FABP2	SLC38A5
CPM	AGMAT
PTGS1	GRB7
	C12orf75
HSD11B2	CCNB2
PLAU	BCL2L15
DPT	EFNA3
TNFRSF17	MMP11
PPP1R12B	PKMYT1
CDC25B	FAM84A
PEG3	VSNL1
SOX9	CDCA8
MIR6883///PER1	FUT2
CHL1	IGHG2
DNASE1L3	KIAA0226L
TGFBR3	MMP9
AHCYL2	CGREF1
SYNE3///LINC00341	DUOX2
ZBTB16	CTSV
KIT	LMNB1
SRI	IRF6
PHLDA1	CYP2B6
KAT2B	IGHGP
GDPD3	RP11-150O12.3
VSNL1	UGT8
BCL2	KDF1
PTGER4	LY75
ECT2	SKA3
CKS2	ARSE
CITED2	IGHG3
TESC	UCA1
IMPDH1	RHPN2
RNF43	MELK
TDP2	MACC1
OSBPL1A	IGKV4-1
EPB41L3	RNF186
ENTPD5	BIK
CELSR3	DUOXA2
PLCE1	FABP6
FGL2	EPS8L3
NBEA	ESRP2
TPX2	LAMC2
NR5A2	GGT6
PRKACB	CDCA5
COL4A5	GCNT3
CXCL12	RP4-568C11.4
MIR4680///PDCD4	GDF15
ATP1A2	GRHL2
PGM1	GALNT6
MMP7	PPP1R1B
KLF9	SPINK4
JAG2	IGKV3-11
SSBP2	NOTUM
CCDC68	GOLT1A
CBX8	RP11-284F21.10
ASCL2	SCNN1A
NUFIP1	CDT1
CST1	LINC00483
MIR7112///BOP1	TTC39A
ANGPT2	HMMR
TCF21	LIPH
SNHG17	NOXO1
ADGRG1	HNF1A
PMAIP1	TMEM125
LMOD1	CENPA
MIR4680///PDCD4	TROAP
EML1	NEBL
PXMP2	NCAPH
FNBP1	AC021218.2
MMP11	C1orf210
ARHGEF9	CDKN3
BMP2	MARCKSL1
CHRDL1	ATP2C2
PLXNA1	HNF4G
GSTM1	COL10A1
AHCY	FOXM1
VEGFA	GJB2
COL10A1	CYP2W1
LRRC19	LMO7
PPARGC1A	CDC6
LEF1	SLC27A2
DUSP14	TMEM139
CD47	CCL15
RRP9	PLEKHG6
CKAP2	TOX3
PTP4A1	EPB41L4B
BGN	MARVELD3
MEIS3P1	KRT80
MT4	IGKV3-20
PLPP3	CKS1BP3
DPT	KIAA1324
HPGD	TJP3
FAM47E-STBD1///FAM47E///STBD1	RP11-452N17.1
NEDD4L	PLEKHS1
GSN	BUB1
KIAA0513	HN1
DPT	ANKS4B
ATP2A3	AP003774.1
MYH11	PKP2
ANK3	IGKV3-15
FJX1	LINC00668
PDZRN4	SMPDL3B
PLCL2	CDCP1
PADI2	BCL2L14
ADTRP	LINC01559
HPGD	AP000349.2
LPP	MYEOV
CD36	HMGB3
RAD54B	CCDC64B
PDE4D	EIF5AP4
FAP	ABHD17C
TACR2	GALNT4
SSBP2	MMP3
LIMK1	AC005943.2
ACTR3B	CAMSAP3
ITM2C	PRSS16
PMAIP1	KCNN4
GTF3A	DLGAP5
RGS13	MAPK13
LOC100506558///MATN2	PLK1
PTGS1	HOXB8
NEK2	HNF1B
PRKCB	GSTO2
FABP4	IGKV1D-39
STMN2	HSD11B2
APPL2	CELP
UBE2S	SPC25
FXYD5	C6orf222
RFC3	UHRF1
LGI1	GMDS
MYH11	TK1
SLC26A3	LYZ
PLAU	SQLE
VEGFA	MOGAT3
CD177	PBK
GHR	RP11-532F12.5
CEBPD	CYP2J2
MT1G	LLGL2
IL1R2	TCF7
BMP2	NUSAP1
RUNDC3B	CENPM
ADAMTS1	PTMAP5
ANOS1	HOOK1
PRKCB	SATB2
	PDX1
CENPF	SERPINA1
SCD	RP11-70C1.3
CST2	CHI3L1
SLC26A3	ANLN
GBA3	SHH
SOX4	FABP1
CAV1	DEGS2
NLGN4X	KIF12
KCNMA1	GINS2
TOX	KLK6
EPHA7	MARVELD2
HSPB6	VDR
GPM6A	CGN
STMN2	TLCD1
HOMER1	SLC25A10
THY1	AGR3
HSPB8	CXCL10
CEACAM7	GNG4
ETHE1	OVOL2
IL11RA	BAIAP2L1
GTF3A	EREG
RAB27A	ARHGEF35
SERPINH1	ACE2
SHMT2	IYD
GNG7	CDS1
UGT1A3///UGT1A1///UGT1A4///UGT1A9///UGT1A5///UGT1A6///UGT1A7///UGT1A8///UGT1A10	SORD2P
SLC26A2	GINS1
AOC3	EIF1AXP1
EFNA3	WWC1
THY1	NQO1
COL21A1	CDHR5
MAOA	SEL1L3
SPARC	KIF11
MSH5-SAPCD1///SAPCD1///MSH5	CASC9
NELFCD	CDC45
SYNM	MCM2
DENND2A	SLC52A3
KLF9	PRR11
ARNTL2	PHLDA2
MMP14	TRIM15
C2	VAV3
LOC101928269///LOC100506403///RUNX1	DSC2
SLC7A11	SCD
CLU	DHCR24
FAM46A	PITX2
BMP5	KIF20A
MMP14	RASEF
IQGAP2	ECT2
STC2	TGFBI
NPY1R	BRI3BP
HAUS6	NUF2
SI	GALNT5
C4orf19	ILDR1
TMEM63A	BMP7
ARL14	SORD
KCNMB1	PRR5L
RPS6KA5	PTPRO
SETSIP///SETP4///SET	IQGAP3
ITIH5	PSAT1
AKAP7	HPDL
PTPRH	RBM47
MT1H	KCNE3
ITGBL1	KIF4A
ZNF609	TTK
PTX3	IL32
ANPEP	NDFIP2
	ARHGAP8
PAPSS2	IGKV1-5
UGT1A3///UGT1A1///UGT1A4///UGT1A9///UGT1A5///UGT1A6///UGT1A7///UGT1A8///UGT1A10	CTHRC1
FGFR2	RAB11FIP4
PAPSS2	RP5-1033H22.2
DMXL1	IGHV1-69-2
CBX7	FAM83F
ABHD3	TMC4
TCEAL2	EPN3
TOP2A	HJURP
KIF4A	CA9
PMEPA1	MET
SEMA6A	CPNE7
CXCL2	DNAJC22
MYO1A	ENC1
CXCL8	PPP1R14C
FAM129A	GALE
C14orf132	RNU4-1
CEACAM7	PIGY
TSC22D3	TRIP13
PLPP3	TRPM2-AS
PTN	CRNDE
CLU	CAPN8
SCD	CTSS
TRIM29	FA2H
EXOSC4	SMAGP
MT1F	KIF2C
TPSG1	HNRNPCP2
MT1HL1	RAD51
	ELMO3
UGT1A1///UGT1A4///UGT1A9///UGT1A6///UGT1A8///UGT1A10	WNK4
FKBP10	BSPRY
UGT1A3///UGT1A1///UGT1A4///UGT1A9///UGT1A5///UGT1A6///UGT1A7///UGT1A8///UGT1A10	EFNA2
MAOA	NCAPG
CCDC85B	JUP
AURKA	RMI2
SIM2	PPIAP22
MAOA	FAM111B
DPEP1	AC005255.3
CD36	GRIN2D
GNAI1	HMGN1P37
MSX2	DGAT2
UGT1A1///UGT1A4///UGT1A9///UGT1A6///UGT1A8///UGT1A10	LINC01207
GAREM1	TMEM30B
FLNC	ABRACL
GALNT6	ESPN
CELSR1	RPS2P55
TMEM97	OCIAD2
CA12	TMEM171
KDELC1	HHLA2
PLN	SLC12A8
AURKA	KLK10
HLF	ANO9
PLPP3	SLCO4A1-AS1
SMPD3	FGFR4
WISP1	ORC6
NDN	GRM8
SLC35F6///CENPA	SH2D3A
STC2	APOBEC3B
NOX4	RP11-284F21.7
CA12	GZMB
BUB1	GPR143
SVIL	RP11-719K4.3
MYC	BUB1B
NXPE4	CENPW
DIO2	ABHD11-AS1
BRINP3	UBE2T
GPM6A	FAM105A
RTN1	ACY3
CRYAB	RBBP8NL
PCSK5	DTL
MT1E	LINC00511
MT1X	GPR35
PLAC8	CDC25A
MT1E	DEPDC1B
CDK1	RP11-649E7.5
BHLHE40	RP5-940J5.9
ATP2A3	ADGRG1
RTN1	RASSF7
TRIP13	SLC2A1
PBX1	ACSL6
HBB	TMEM184A
TUBAL3	B4GALNT3
CCDC69	AMACR
HBB	GPR39
ABCA6	SGPP2
EML1	HOXB13
MAB21L2	LINC00675
EPHX2	SLC7A5
THY1	TMEM150B
TNS1	EBP
ARHGAP44	CENPN
PSPH	COL11A1
DST	ACY1
COL7A1	STX19
FRMD4B	EFNA4
CAV1	CORO2A
RBCK1	PROM1
HBB	FAM64A
CENPF	U47924.27
KIF20A	SHD
SORBS1	RP3-523K23.2
INSM1	OCLN
NR3C1	C2
PTK7	CXCL9
NR3C1	C2orf54
SRPX2	SLC12A2
RAB15	RP11-150O12.6
VCL	AXIN2
DIXDC1	CASC21
TMEM97	HNF1A-AS1
FCGBP	TNFRSF12A
LZTS3	TSPAN6
ARMCX1	HK2
TMEM97	APOBEC1
CLDN5	SLC44A3
PLN	RAD51AP1
FGFR2	VWA2
MT2A	RAB11FIP1
IL6ST	AKR7A3
PHLDA1	MCM4
SVIL	CDCA3
ERCC6L	MUC20
DMD	F12
SEPP1	VPS9D1-AS1
SULF1	CENPU
TTC28	NME1
MFAP4	MND1
BFSP2	MNX1
OSBPL1A	TINAG
UBD///GABBR1	TMEM238
CES3	DACH1
SQLE	RPS6KA1
SCD	PAQR4
MAB21L2	GTSE1
SGCE	CHDH
SORBS2	INHBA
HBG2///HBG1	MYOM3
C1orf115	TPD52
PLN	APOC4-APOC2
SQRDL	ERN2
LY75-CD302///CD302///LY75	SOX4
TNXB///TNXA	HMGCS2
PLCL2	EXO1
SPP1	CKAP2
KIAA1644	RP11-462G2.1
MYH11	CCAT1
TLR3	EPHX4
THBS2	SP6
EIF2S3	DHCR7
SPARCL1	PLA2G10
MT1X	MYO1D
P3H2	LFNG
CDH11	IGKV2D-28
PDPN	RP11-10G12.1
BEX4	ESM1
RTEL1-TNFRSF6B///RTEL1	EPHB3
GRAMD3	RAB17
PEG3	TMEM141
ECI2	OAS1
CSRP1	MLK4
MMP1	TMEM92
MMP3	CAPG
PID1	DHFRP1
IL1R2	SYT7
MFAP5	F11R
KBTBD11	MYO1A
MALL	ASPM
TSPAN1	CCNA2
SERPINE1	CDHR2
CEP55	GDA
JCHAIN	EVA1A
TWIST1	NUDT4P1
COL2A1	NUDT4P2
GPSM2	PODXL2
FGFR2	FOXP4-AS1
PBX1	PARPBP
HSPH1	DMBT1
SSPN	SLC9A3R1
MKI67	CTD-2540B15.11
KIF14	KPNA2
PAPSS2	C2orf70
TDGF1P3///TDGF1	KCNK1
HNRNPL	EPS8L1
NR3C1	KLK1
KANK2	ICA1
F13A1	SNRPGP2
TPM1	TUSC8
CLIC5	AP000439.3
TRIM29	CDC25C
LOC100652777///PLA2G10	PRC1
MMP12	PCNA
MEF2C	RP11-667K14.4
FAS	TOMM34
E2F5	RP11-132A1.4
DNAJC15	C4orf19
LIF	PHLDA1
KLK10	HES2
FGFR2	NUAK2
CA12	ARHGAP11A
AP1S1	CHEK1
ATP2B4	AC009065.4
HSPH1	NIPAL1
SMTN	E2F1
CDHR5	RPL37P6
MET	SERPINE2
MATN3	REG1A
GINS1	KIF15
CAP2	CALML4
UGT2B15	PVRL1
KIF23	RP11-713M15.2
ITPR1	BAIAP2L2
PDGFRA	QPRT
NAALADL1	PERP
BCL2L1	PVRL4
IFITM2///IFITM1	TNFRSF11B
HBA2///HBA1	AHCY
MUC4	DIAPH3
PCK1	TFCP2L1
IER3	SGOL1
GDPD5	RAD54L
SPG20	OIP5
BCAS1	CENPK
TPSAB1	SOWAHA
LOC100130872///SPON2	RFC3
MDM2	TSPAN13
CNN1	WNT2
SOBP	AP1S1
SOSTDC1	CKAP2L
CFH	ABHD11
NUDT1	SLC1A5
TPSB2	RNASEH2A
LOC101928361///ARHGAP15	AIM1L
STC1	MEST
ACTG2	TUBA1C
CCL23	BCAS1
LGR5	TMEM97
RRM2	VAMP8
SRSF6	DLEU2_6
ZSCAN18	PRRG2
SLC12A2	IL20RA
ASPM	RP11-161H23.5
POFUT1	EPSTI1
MYLK	PDIA4
S100P	CEBPA
SLC52A2	CYP4F3
TPSAB1	ANKH
JAM3	CERS6
HBA2///HBA1	CMTM8
KL	PAICS
CLU	PLA2G4F
SPON1	ALDOB
	STARD10
BHLHE40	PAFAH1B3
LOXL2	FBP1
MUC4	DENND1C
TPSAB1	FAM101A
PTGDR	SERINC5
KRT23	C2CD4A
SLC7A11	TMPRSS3
TOP2A	ST6GALNAC1
GCNT3	CCND1
ADAM12	NGEF
MUC4	RP11-304L19.1
DSC2	CANT1
ATP2B4	IFI27
MFAP5	SPIRE2
SELENBP1	PPM1H
FAS	TOR4A
GPA33	NKD1
FGF2	IL17RE
COL1A1	MNX1-AS1
SULF1	TRPM2
CLIC5	KIF18B
HBA2///HBA1	SLC39A4
FOXF1	A1CF
MYH11	NDC80
PSD	ZP3
DES	RN7SL1
SFRP4	SLPI
TPSB2///TPSAB1	SNRPEP2
CDHR5	LRRC8E
CCL15-CCL14///CCL15	RP11-474D1.3
CES2	KCTD14
DCLK1	SH3RF2
SUPT20H///DES	S100A2
COL5A2	PTPN3
SULF1	PLAUR
INSL5	C3orf52
SYNE1	RP11-464D20.2
MIR452///MIR224///GABRE	HMGN1P36
HBA2///HBA1	ITGA2
COL7A1	LINC01123
HBA2///HBA1	AC005083.1
COL1A2	SIM2
LGR5	FANCA
DDX60	SLMO2
PTP4A3	PLBD1
CDK1	RPL35P5
LEPROT///LEPR	RPL7P1
CMAHP	NME2
FERMT1	TST
TNS1	POC1A
CEACAM1	SPAG1
CPA3	PPA1
RFC3	CYB5B
TNS4	RP11-44F21.5
NAT2	RP11-465B22.8
STYK1	KIF23
TACC3	MTL5
DUSP4	AOAH
KRT20	TYMS
CD79A	DBF4
RFWD3	MCF2L-AS1
FABP6	SLC6A6
ATP8A1	RP11-465N4.4
EDNRA	CDHR1
FANCI	CCL18
ALDH1A1	SEZ6L2
WNT5A	CTD-2147F2.1
TMEM158	CXCL16
CDH11	APOC2
CDK1	SLC25A15
FMO5	IGLV3-21
CA12	HELLS
AP1S1	NCEH1
VCAN	PTK7
ZEB2	ACAN
HBA2///HBA1	KDELR3
AZGP1	ABCC3
IGFBP6	LRRC31
ATP2A3	FAM84B
SERPINE1	GFPT1
CES2	CENPH
UGT2B17	CTD-2510F5.4
SAA3P	CCNF
TNS1	SEC23B
PRUNE2	JPH1
PDZRN3	PTBP3
FXYD6	FOSL1
S100A2	MTFR2
WFDC1	NUP62CL
CCL8	BORA
EMP1	IGSF9
TNXB///TNXA	SLC39A8
DUSP4	SDR16C5
RGS2	CMTM4
TNFSF11	ZDHHC9
IGF1	FANCI
FGF9	CASK
TPSB2///TPSAB1	TGFA
GAP43	SKAP1
SLC17A9	GCNT1
SLC28A2	RP11-73M18.2
MDK	HILPDA
HSD17B6	HSPH1
F12	AC005355.2
POU2AF1	IFITM1
SFRP4	LPAR5
CA12	SLC3A1
CKMT1A///CKMT1B	SYK
LOC389906	TMEM33
KCTD12	HSPD1
LOC100129518///SOD2	UBE2S
TACSTD2	PLAGL2
RTEL1-TNFRSF6B///TNFRSF6B	FLJ22763
MXRA5	DKC1
ARID3A	EZH2
VCAN	NPM1P27
MEIS1	RPN2
LGI2	S100A11
MMP9	RPS28P7
TACC1	ATAD2
FABP1	PANK1
CFB	E2F8
SPON1	SLC6A20
KCNN4	PCK2
COL5A1	IL1B
MYL9	FEN1
HSPA2	SPTBN2
MEIS2	RBP4
CDC20	ESCO2
TMPRSS2	AL158801.1
PBLD	GIPC2
CENPN	LYPD6B
MUC2	RP11-486A14.1
SERPINB5	LINC01106
LY6E	CELSR1
DPYD	GOLM1
FERMT1	SFRP4
TPSAB1	RASSF6
PRELP	FTH1P7
ADAM28	MDFI
NCAPG	RAB3IP
IGF1	LGALS9
LGALS4	FAM110C
PDLIM3	SLC39A11
EDNRB	SRPK1
SLC2A1	ANXA2P2
CD69	NOS2
TMEM47	MTHFD1L
BCL2L1	THOC3
CEACAM1	SOWAHB
SPON1	OAS3
SECTM1	AP1S3
GPSM2	CXCL11
GIMAP1-GIMAP5///GIMAP5	RP1-241P17.4
COL5A2	RP11-350J20.12
GZMB	MYC
PDZK1IP1	PSD4
LOC100293211	FAM60A
TRHDE	RORC
COMP	MST1R
NOV	IFNLR1
PER3	ANXA4
COL5A1	APOBR
CDC25A	UCHL3
WNT5A	ARL14
GALNT12	REEP6
ZEB1	YWHAZP4
VCAN	CCNO
DZIP1	MIR4435-2HG
ASPHD1	RPLP0P6
HMGCS2	ITGA6
GRM8	RP11-706O15.1
CXCL11	FAAH2
LCN2	CCDC34
CLIC3	OR2I1P
CCL21	C19orf48
GPRC5A	ST6GAL1
FBLN1	ANKEF1
CFHR1///CFH	Metazoa_SRP
LOC101930400///AKR1C2	TEAD4
HGD	ZBTB45P2
CES2	CYP3A5
TRIM36	PMEPA1
CEL	SLC29A2
CCL20	MAP2K6
MCM4	SH2D4A
FLNA	HSH2D
CNIH3	KRT17
FSCN1	RP3-522D1.1
IGHA2///IGHA1///IGH	APOC1
CKB	ESPL1
CEACAM1	COMP
ALB	IKBKE
FAM49A	TMPRSS13
REEP1	FGFBP1
FAM149A	TMSB4XP8
VCAN	LIPG
LY6G6F///LY6G6D	RPIA
AOC1	PIGU
IGLJ3///IGLV1-44///CKAP2///IGLV@///IGLC1	MGAT5
COL5A1	RPL39P3
SLCO1B3	DCTPP1
NQO1	RP11-234B24.2
GATM	ARAP1-AS1
MEP1A	NPM3
SLC44A4	TPM3
POU5F1P4///POU5F1P3///POU5F1B///POU5F1	STIL
ADAM12	RP11-480I12.5
RSAD2	C16orf59
AKAP12	PSMB9
VCAN	MYO10
GRP	OLA1
FERMT2	ETV7
NMU	PLAU
IGHM	STRA6
FBLN1	DEPDC1
COX7A1	RBP2
	ZFAS1
COL14A1	ORC1
KCTD12	STMN1
IGLJ3///IGLV@///IGLC1	CYP51A1
FERMT2	FUT4
SULT1C2	BLM
PNLIPRP2	MZT1
DCN	BDH1
MSLN	CKS1B
IGLL5	CDC42BPG
FMO5	FTH1P20
GNE	LAPTM4B
CXCL5	PRDX4
NQO1	EIF6
CDHR5	ALDH18A1
COL10A1	CXCL5
HAUS7///TREX2	NCAPG2
GATM	RP11-452G18.2
WNT11	SULT1C2
MRC1	SLC22A18AS
GNAL	PMAIP1
IFI6	NETO2
ABCB1	CNKSR1
PEG10	BOLA2B
ARHGAP6	EDAR
CXCL11	HSPE1
CXCL10	KIAA1522
IGKC	SFTA2
IGHV4-31///IGHM///IGHG3///IGHG2///IGHG1///IGHD///IGHA2///IGHA1///IGH	DEFA6
NPIPA5///NPIPB5///LOC613037///NPIPB4///NPIPB3	FAM83B
C1QL1	NKD2
DUSP1	SHMT2
IGLC1	TECRP1
PLA2G16	MCM10
FOSB	FXYD5
IGLL1	TMEM200A
PTGIS	ARL6IP1
TPM2	RHBDL2
	C2orf15
KLK1	DSN1
IFIT1	RECQL4
SLC22A3	RP11-27G14.4
ABCB4///ABCB1	GPT2
LOC100653057///CES1	RP3-461F17.3
LOC101930404///SNORD116-28///SNORD115-26///SNORD115-13///SNORD115-7///SNORD116-22///SNORD116-4///PWARSN///SNORD107///SNRPN///IPW	ASB9
NTRK2	SEMA4G
IGLV1-44	ARHGEF16
SULT1C2	SYNGR2
CR2	SNTB1
CCL19	RASAL1
MGP	LMNB2
SLC6A8	TMEM191A
FCGR3B///FCGR3A	RP4-800G7.1
IGHV3-23///IGHV4-31///IGHM///IGHG1///IGHA1	PLA2G12B
IGLV1-44	SLC40A1
BMS1P20	CSE1L
IGF2BP3	MSMO1
IGHV4-31///IGHM///IGHG3///IGHG2///IGHG1///IGHD///IGHA1	IGFBP2
HAND2-AS1	RP11-641D5.1
IGKC	IL1RN
MUC5B	SYNE4
DACH1	GGCT
	RPS21
IGK///IGKC	GAL3ST2
HP	MGAM2
IGHV4-31///IGHM///IGHG3///IGHG1///IGHD///IGHA2///IGHA1///IGH	PLK4
GPX2	LRP8
RARRES1	TACC3
PITX2	LEF1
CXCL5	RACGAP1
GUSBP11	CXCL14
IGLL3P	TGIF2-C20orf24
	B3GNT5
SPINK4	DBNDD1
PIGR	CCRL2
MLIP	LGALS3
IGK	DCAF13
IGHV4-31///IGHM///IGHG3///IGHG1///IGHA1	PPARG
IGKV1OR2-118	SKA1
IGKV1OR2-108	ITGB6
ATP9A	HOXB7
IGLC1	ANXA3
CYAT1///IGLV1-44///IGLC1	SLC37A1
PLA2G2A	TMEM211
IGK///IGKC	HENMT1
BMP4	DDIAS
APOC1	MYCL
EPHA3	TCEA1P2
IGLC1	DDR1
IGHV3-23///IGHV4-31///IGHM///IGHG3///IGHG1///IGHD///IGHA1///IGH	CD3EAP
IGKC	GOLIM4
IGKC	LEMD1
IGHV3-23///IGHV4-31///IGHM///IGHG3///IGHG1///IGHA2///IGHA1	C20orf24
IGK///IGKC	POFUT1
IGK///IGKC	HPRT1
IGLV1-44	LGR6
CEACAM6	BID
LOC101930405	NXT2
EREG	HGD
PCP4	RP11-229P13.23
IGHV4-31///IGHM///IGHG4///IGHG3///IGHG1///IGHD///IGHA2///IGHA1///IGH	IDH1
FGG	EPHA2
IGHV4-31///IGHM///IGHG3///IGHG1///IGHD///IGHA2///IGHA1	SHCBP1
IGKC	SH3YL1
IGK///IGKC	AC000089.3
KCND3	SLC52A2
IGHV3-23///IGHV4-31///IGHM///IGHG1///IGHA1	RAB15
FGFR4	HM13
IGHM///IGHG1///IGHA1	HCP5
IGK///IGKC	HNRNPA1P10
IGHV4-31///IGHM///IGHG4///IGHG3///IGHG1///IGHD///IGHA2///IGHA1///IGH	EFNA1
KIAA0226L	PRDX5
MME	RP3-325F22.5
IGLV1-44	RPL7P9
IGLJ3	RAN
LOC100293211	NMU
LOC102725526///IGHV4-31///IGHM///IGHG3///IGHG2///IGHG1///IGHA2///IGHA1///IGH	RCC1
	CDCA2
IGK///IGKC	NAT2
KIAA0226L	EEF1A1P6
IGHM///IGHG1///IGHA1	SPAG5
IGHV4-31///IGHM///IGHG3///IGHG1///IGHD///IGHA1	TSTD1
IGHD	CYP4F2
IGLJ3	SNORA73A
IGHM///IGHG1	FAM3B
IGHV4-31///IGHM///IGHG4///IGHG3///IGHG1///IGHD///IGHA2///IGHA1	CBX2
APOC3	PABPC1
IGHM	CALR
IGHV3-23///IGHV4-31///IGHM///IGHG4///IGHG3///IGHG1///IGHD///IGHA2///IGHA1///IGH	CYP4F11
CCL5	AC011737.2
IGLC1	DSCC1
IGLC1	FAM110A
KCNN3	VDAC1
	PRELID2
IGHM	PLCB4
LEFTY1	CXCR3
IGHM///IGHG1	XDH
HLA-DQA1	BRCA2
DPP4	SERPINB1
WIF1	MGAT4B
	GNPNAT1
COL17A1	NUDT8
	JHDM1D-AS1
REG1A	TPRN
	ITGBL1
	PLA2G7
	TM9SF2
	ZDHHC20
BTNL8	DOK4
XIST	EZR
RPS4Y1	RPA3
	WDR3
	NUP37
	HOXB-AS4
	CLIC1
	TRAF4
	HNRNPA3P6
	CYBA
	EIF2S2P4
	LYPLA1
	NIFK
	IL17RB
	DLEU1_1
	GINS4
	TMC7
	NDC1
	SNRPB
	NLN
	IER3
	LINC00152
	FAM3C2
	HOTTIP
	TP53
	AGT
	MXRA5
	U91328.1
	DDX21
	YWHAZP5
	SMKR1
	BBOX1-AS1
	STXBP2
	LRP4
	GPSM2
	ASS1
	MPZL3
	MALL
	ABO
	NUDT15
	LYN
	KRT8P45
	SMIM15
	LINC01224
	CCL4L2
	PFDN4
	PRAC2
	CASC5
	HACD3
	MYO6
	C1GALT1
	CMTM7
	RP11-289I10.2
	ATP1B1
	SRPRB
	RP11-353N14.4
	NR0B2
	PDIA3
	SLC6A14
	TNNC2
	TBC1D30
	FOXA1
	GLOD5
	RP11-303E16.2
	GSS
	STEAP3
	PROX1
	USP43
	TOP1MT
	MTND4P12
	MEX3A
	LSM8
	MME
	RP11-544M22.13
	DEFA5
	SRD5A1
	MDK
	SGOL2
	LRP11
	KIF18A
	NIP7
	LRG1
	MTATP8P1
	FCGR3A
	PPAT
	DARS2
	LAMP3
	MCM6
	SH3BP1
	IRF8
	KRT15
	TACSTD2
	TSTA3
	PSMG1
	PSPH
	BYSL
	EIF2AK1
	ODC1
	RCC2
	FANCF
	TFDP1
	HLA-H
	CCT5
	TTYH3
	MANEAL
	RP11-44F14.2
	GTF3A
	EXOSC5
	DENND2D
	PYCARD
	LACTB2
	RPL39
	RP11-215A21.2
	HSPB1P1
	RP4-583P15.14
	MSX2
	TMEM102
	NCOA7
	DTYMK
	SRP9P1
	E2F5
	SLC35F2
	THEM6
	ATP1A1
	C2orf72
	RAPGEFL1
	EIF1AX
	ERBB3
	IGF2BP2
	PDSS1
	RP11-1149O23.3
	RPL35P1
	RP11-205M5.3
	ASPHD1
	ZDHHC12
	BACE2
	ERMP1
	MFI2
	REG3A
	LINC01133
	CD2AP
	RCN1
	MTCH2
	CEL
	PTPRH
	DDAH1
	ETS2
	FIBCD1
	FCHO1
	LINC01605
	CFB
	AJUBA
	DHFR
	FRK
	KIF20B
	ARSD
	EBPL
	ARHGEF38
	CPXM1
	CSTF2
	SMIM6
	ACAT2
	TMPO
	HELZ2
	MRPL17
	NRAS
	CHPF
	RP11-783K16.5
	RNASET2
	LASP1
	MIS18A
	LTB
	CBX3
	SLC35A2
	GCHFR
	RP5-1056H1.2
	ZWILCH
	RP11-61N20.3
	RPL7P23
	TXN
	STT3B
	NCAPD2
	AUNIP
	CBX8
	RP5-864K19.6
	CXXC5
	PSMD14
	SAMD13
	RPL15P3
	CYB561
	MRPL3
	BAMBI
	WDR12
	ZNF695
	SUMO1P3
	MAFG-AS1
	SNRPF
	CASP5
	TXNDC5
	ADM2
	H2AFX
	PRIM1
	RPL7AP30
	CD24P4
	MLEC
	PITX1
	SND1
	SORL1
	NIPSNAP1
	ERO1L
	TMSB10
	TFRC
	WDR43
	LINC00460
	UBE2SP1
	RP11-345J4.5
	TFAP4
	PUS7
	ALG5
	BMP4
	HTR1D
	RP11-423H2.1
	TNFRSF6B
	EEF1A1P9
	SLC7A11
	NUDT5
	AC007009.1
	NUP210
	RP11-318C24.1
	AC114730.3
	AIM1
	C3orf67
	ZNF367
	TPMT
	KIAA1524
	RFT1
	RPP25
	BGN
	DNAJC15
	SPC24
	YWHAZ
	DBI
	PDIA6
	RFWD3
	RUVBL1
	TM4SF20
	BZW2
	PLEKHA6
	C10orf2
	CBFB
	LRRC59
	LNX2
	BCL2L1
	TFF2
	WBSCR27
	ERCC6L
	BRCC3
	CCDC64
	NUDT4
	NUDT16P1
	CLSPN
	C19orf45
	CH507-513H4.5
	METTL1
	NEU1
	G3BP1
	GSKIP
	ARHGAP18
	IFI30
	MIPEP
	GK
	DPP3
	C4BPB
	TMEM132A
	SLCO4A1
	PGK1
	MTFP1
	ALYREF
	SRD5A3
	XKRX
	RP11-529K1.3
	KIAA1549
	ADORA2B
	RPN1
	NUDT14
	UTP14A
	RP11-452I5.2
	C17orf96
	RPL41
	BZW1
	TIMELESS
	PF4
	RP11-304L19.3
	OR7E14P
	RP3-406A7.7
	AC007255.8
	ANXA13
	SLC7A1
	KIAA1257
	RPL13AP5
	ITGA11
	E2F2
	INCENP
	KRT6B
	FAM103A2P
	FTLP14
	FGFR3
	SNRPD1
	LSM12P1
	CHAF1B
	STT3A
	TMEM52
	BOLA2
	CCL3
	PARD6B
	TREM2
	IL4I1
	PGAM5
	CHAC1
	CTB-63M22.1
	SET
	TNFSF11
	SMC2
	RPL10P3
	SGK223
	FAM49B
	HN1L
	RP6-65G23.3
	RP5-1180D12.1
	TMEM164
	GARS
	SH3BP4
	LINC00261
	CTC-429P9.4
	FANCD2
	SPCS2P4
	TMEM206
	MCM3
	GPRIN2
	SCARB1
	SNX8
	OASL
	TAGLN2
	FAM150A
	CLCN3
	MTHFD2
	KIF14
	RPL36A
	CYB561D2
	DNAJC19P9
	SHFM1
	IDO1
	POMP
	RASSF10
	NRARP
	RP11-314A20.1
	MECOM
	HGH1
	PRLR
	RRBP1
	TIMM8A
	RP1-261G23.7
	RP11-343C2.12
	AC009299.3
	MCM5
	TP53RK
	CENPI
	CXCL13
	UNG
	TMED3
	RFK
	DNTTIP1
	NSDHL
	RPS7P11
	LINC00543
	SH3PXD2A-AS1
	RIPK4
	LINC00992
	BATF2
	RSL1D1
	SNX10
	SLC35A3
	XRCC2
	ATG9B
	EEF1A1P5
	ELOVL6
	PYCRL
	PPIH
	IL17D
	PI4K2B
	HTATIP2
	UGGT1
	NOB1
	SNORD17
	ATP8B1
	FAM72D
	HMGA2
	PRKCZ
	MSH2
	F2R
	SEMA5A
	POLR1B
	RP11-468E2.1
	ECE2
	TFAM
	HMGCR
	OSBPL3
	RPPH1
	CD44
	PNP
	TXNDC12
	RHOV
	HSPA5
	MT1G
	LRRC8D
	RALA
	UGT1A6
	FBXO5
	MYO1B
	BLACAT1
	ARFGEF3
	EEF1A1P12
	VRK1
	GTF2IRD1
	SUV39H2
	BCL2A1
	KIAA1211L
	RP11-706O15.3
	RP11-187E13.1
	CADPS
	CDA
	NEIL3
	ALG1
	RPS2
	TTC22
	GLYCTK
	CCDC58
	PREP
	TMCO1
	RPL13AP20
	AVL9
	SSR1
	RMI1
	SLC31A1
	CD68
	CLDN12
	LYAR
	RNF183
	ABHD2
	BRIX1
	TOP1
	LA16c-380H5.5
	RRP9
	SLC1A4
	ADGRF4
	POC1B
	CNNM4
	PDZD8
	C1GALT1C1
	DTX2
	TXNDC17
	HSD17B12
	UBE2N
	RP11-316M1.12
	TMTC4
	SLC16A3
	SLC16A13
	PSMB8
	DIO2
	SLC5A6
	ABCC6
	ARNTL2
	CERS6-AS1
	LDHA
	HDGF
	CKLF
	GMPS
	UNC93A
	NEK6
	SP5
	CD3D
	ERLIN1
	UMPS
	RP11-56G10.2
	ALDH3A1
	AMMECR1
	KIF21B
	PROSER1
	FAM72A
	HLA-A
	TRIM2
	APLN
	SMOX
	CTSE
	LRRC16A
	STK26
	ABLIM2
	EFCAB11
	BRCA1
	C2orf61
	RPL8
	GLCE
	BRIP1
	PSMA7
	RAP1GAP
	PPIB
	NLE1
	KNOP1
	SAMD5
	CHRNA5
	DUSP16
	DUSP2
	TBXAS1
	WDR62
	NOLC1
	MRPL48
	FAM83G
	STYK1
	HDDC3
	TRBV25-1
	AGPAT2
	NUDT1
	TMEM54
	RP11-30P6.6
	CDK4
	NFKBIE
	GYG2
	LIG1
	FKBP11
	XYLB
	NUDCD1
	PGD
	RPL22L1
	RHNO1
	HDHD1
	PRRG4
	TBC1D4
	HUNK
	PDXK
	POLR3K
	TREM1
	S100A10
	KNSTRN
	RP11-977G19.10
	PTDSS1
	MRPS23
	C11orf52
	FAR2
	RAE1
	CAPN12
	SAMD10
	KDM1B
	ZNRF3
	TOMM40
	FAM57A
	TNFRSF11A
	SAMD12
	BCAP31
	PPIL1
	ARID3A
	PRPF6
	SKP2
	SH3KBP1
	ERGIC3
	GPR157
	ATP9A
	INTS7
	PAK6
	SRI
	ZBTB9
	CD55
	ZPR1
	RUNX1
	IRAK1
	PNPLA4
	C1orf53
	DLEU1
	POLE2
	CDCA4
	ZNF296
	PCDH1
	TMEM105
	CD82
	CISD2
	DIAPH1
	RPL24P4
	ZBTB45P1
	DDX27
	WDHD1
	BIVM-ERCC5
	C20orf196
	ZBTB33
	TMEM38B
	SNRPG
	UBAC2
	EIF2S2
	C11orf1
	TNFRSF10A
	PPIA
	POU5F1B
	MSL3P1
	RP3-417G15.1
	LPCAT2
	TTF2
	POLR2D
	NPM1
	RNU1-106P
	CD47
	POLQ
	CTAGE4
	ACTR2
	SSR4
	HSBP1
	CRACR2A
	PRR7
	LMAN2
	NARS2
	CENPO
	SMC1A
	PARP4
	GLB1
	MRPL42
	FTH1P8
	AF064858.6
	PMM2
	RPS2P46
	NME1-NME2
	ZNRD1
	APEX2
	APMAP
	HIST3H2A
	ATP5J2
	RPS18
	HMGB1
	HYOU1
	TMEM182
	CASP6
	MRPS35
	GSK3B
	MAGT1
	SUGT1
	CYP39A1
	RRS1
	RP11-173P15.5
	C12orf45
	TMED2
	GPD2
	UNC5CL
	RPP40
	MAGOHB
	KDELR2
	FAM89A
	RP11-212P7.3
	PNPO
	ALG1L
	TTLL12
	DTD1
	GALNT7
	UCK2
	CACYBP
	SLC37A4
	WDR4
	LRRC75A
	SNRPE
	COPZ1
	ENOPH1
	SIAE
	MCCC2
	MYO7B
	ZNF468
	CHEK2
	CLNS1A
	FOXD2-AS1
	HLA-DQA1
	RP11-204C16.4
	MBNL3
	FBL
	RPS19
	RP11-132F7.2
	CD46
	YDJC
	AGPAT5
	SNRPB2
	YEATS4
	LAMA3
	RP11-466H18.1
	HSPE1-MOB4
	VILL
	CYCS
	CCT3
	MOCS3
	AZIN1
	GSG2
	RTKN2
	RPL6P27
	RP11-805J14.5
	POLD2
	SUSD1
	TMEM123
	RP11-78A19.3
	EIF4EBP1
	C12orf49
	OPN3
	IGHV1-69
	RP11-44F14.10
	SYT13
	RNF114
	PHB
	DOLPP1
	SIPA1L3
	SDSL
	ZNF185
	FFAR4
	LINC00920
	PIK3AP1
	WDR72
	EXOSC3
	ACTR3
	C9orf41
	TAP1
	TM4SF1
	CDK5
	DNAH14
	TSSC1
	HMGCS1
	CASC19
	OTUB2
	TRIB1
	FIGNL1
	RP11-435O5.2
	NUFIP1
	VOPP1
	C5orf30
	RPL37
	ATIC
	RP11-49K24.6
	BZW1P2
	CLN6
	SALL4
	GPRC5C
	TBCAP1
	RP11-796E10.1
	YWHAB
	SMYD2
	CMTM6
	TJP2
	MTDH
	PNO1
	LAGE3
	STX3
	RFC2
	SLC35C1
	ANXA2
	LINC01232
	LINC00659
	ADK
	TRMT10C
	NUS1P1
	CHAF1A
	GMNN
	RAB20
	RP11-138I1.4
	RANBP1
	GLO1
	RP4-738P15.6
	MSI2
	MCTS1
	CTSH
	MANF
	MRPL13
	TSN
	HSPA8
	H3F3AP4
	CLPB
	TRAM1
	PROCR
	ROMO1
	PA2G4
	CTB-55O6.8
	PSME2
	PDCD2L
	INPP5D
	COA7
	ZDHHC13
	ABCE1
	EXOSC4
	HNRNPA1P48
	AP000275.65
	EGFL6
	LINC00239
	LSM5
	IL18
	ATP11A
	BCL11B
	TDP1
	ANXA9
	CDKN2A
	EFNB1
	WBSCR22
	FUCA1
	ARMC10
	EIF3M
	TRAC
	CBX4
	NUDT21
	ILF2
	SH3BGRL2
	ZBTB12
	COMTD1
	LSM4
	PRMT3
	PRPF19
	SPP1
	KRT8P11
	BOP1
	NT5C3A
	TRMT6
	PSMF1
	H3F3A
	DERL1
	FGGY
	CREB3L1
	EXPH5
	RP11-490G8.1
	HSP90AB1
	TIMP1
	SH2D2A
	CELSR3
	LSM7
	RUVBL2
	EIF3CL
	GNL3
	RP11-673C5.1
	AC073283.4
	ADRM1
	GGT1
	TRBC2
	CST2
	H2AFY
	FBXO34
	FAM96A
	TMED9
	RAC1P2
	AFMID
	CCDC86
	MMP10
	ICOSLG
	TECR
	IL23A
	RP11-126L15.4
	AC018738.2
	ZNF28
	CPD
	ICAM3
	MGST2
	MINOS1-NBL1
	PCSK6
	XXbac-BPG116M5.17
	SSBP1
	PRELID1
	CD2
	NTHL1
	USP6NL
	NAT1
	AC123023.1
	CXCL2
	HMGB1P5
	2019-09-15
	ACTL10
	PSMA2
	SF3B3
	ARHGEF5
	LINC00467
	NUDT19
	DUSP4
	EIF3C
	FUCA2
	LRRC61
	KLK8
	CENPE
	EDEM2
	KLF16
	RBL1
	TONSL
	FOXP4
	TFB2M
	C1orf233
	SDS
	SNHG17
	PLOD3
	TMEM68
	TRAIP
	CARHSP1
	EVX1
	KCTD5
	MYCBP
	TMEM87B
	ALG14
	BLNK
	EVPL
	TGDS
	SUB1
	ADAM12
	GAR1
	RXFP4
	RP4-592A1.2
	C5orf38
	UCHL5
	RP11-390F4.3
	CENPL
	RP11-58O9.2
	C1orf112
	RPL36
	RP11-424C20.2
	CCDC170
	CCT6A
	EIF4BP7
	SH3TC2
	MRPL14
	RP11-51O6.1
	GCLM
	GCA
	ASL
	FLVCR1
	MRPL30
	RN7SKP54
	PCAT7
	CPSF3
	ZFP64
	OXGR1
	HNRNPA1P4
	DDOST
	NOP16
	TGIF2
	TCF19
	SYAP1
	CASP8
	LRRC36
	RPS24P8
	C17orf53
	C8orf76
	CCT2
	HES6
	SMARCC1
	BCL10
	CENPP
	LGALS3BP
	NAMPTP1
	AC079922.2
	C19orf24
[truncated: 3,098 more rows]

## Sheet: S2 miRNAs
Table S2. CRC related miRNAs list
CRC related miRNAs
let-7a-1
let-7b
let-7c
let-7d
let-7e
let-7f-1
miR-15a
miR-16-1
miR-17
miR-18a
miR-19a
miR-19b-1
miR-20a
miR-21
miR-22
miR-23a
miR-24-1
miR-24-2
miR-25
miR-26a-1
miR-26b
miR-27a
miR-28
miR-29a
miR-30a
miR-31
miR-32
miR-33a
miR-92a-1
miR-93
miR-95
miR-96
miR-98
miR-99a
miR-100
miR-101-1
miR-29b-1
miR-29b-2
miR-103-1
miR-103a-1
miR-105-1
miR-106a
miR-192
miR-197
miR-199a-1
miR-129-1
miR-148a
miR-30d
miR-139
miR-7-3
miR-10a
miR-10b
miR-34a
miR-181b-1
miR-181c
miR-182
miR-183
miR-187
miR-199b
miR-203
miR-203a
miR-204
miR-205
miR-210
miR-211
miR-212
miR-181a-1
miR-214
miR-215
miR-216a
miR-218-1
miR-221
miR-222
miR-223
miR-224
miR-200b
let-7g
let-7i
miR-15b
miR-23b
miR-27b
miR-122
miR-124-1
miR-125b-1
miR-128-1
miR-130a
miR-132
miR-133a-1
miR-133a-2
miR-135a-1
miR-135a-2
miR-140
miR-141
miR-142
miR-143
miR-145
miR-153-1
miR-191
miR-9-1
miR-9-3
miR-125a
miR-126
miR-127
miR-129-2
miR-134
miR-138-1
miR-146a
miR-149
miR-150
miR-185
miR-186
miR-193a
miR-194-1
miR-195
miR-200c
miR-1-1
miR-155
miR-128-2
miR-128b
miR-106b
miR-29c
miR-30c-1
miR-200a
miR-34b
miR-34c
miR-299
miR-301a
miR-99b
miR-296
miR-130b
miR-30e
miR-365-1
miR-365a
miR-370
miR-372
miR-373
miR-374a
miR-376a-1
miR-379
miR-330
miR-328
miR-342
miR-337
miR-151
miR-151a
miR-135b
miR-148b
miR-331
miR-338
miR-339
miR-335
miR-345
miR-424
miR-485
miR-146b
miR-432
miR-497
miR-520a
miR-505
miR-508
miR-510
miR-455
miR-17
miR-17-5p
miR-19b
miR-19b-3p
miR-26a
miR-26a-5p
miR-30a
miR-30a-5p
miR-30a*
miR-30a-3p
miR-92a
miR-92a-3p
miR-29b
miR-29b-3p
miR-107
miR-196a
miR-196a-5p
miR-198
miR-30c
miR-30c-5p
miR-147
miR-147a
miR-181a
miR-181a-5p
miR-181b
miR-181b-5p
miR-217
miR-1
miR-1-3p
miR-124
miR-124-3p
miR-137
miR-184
miR-190
miR-190a
miR-190a-5p
miR-194
miR-194-5p
miR-320a
miR-375
miR-378*
miR-378a-5p
miR-378
miR-378a-3p
miR-326
miR-133b
miR-325
miR-346
miR-384
miR-422a
miR-429
miR-449a
miR-451
miR-451a
miR-484
miR-492
miR-18a*
miR-18a-3p
miR-219-1-3p
miR-219a-1-3p

## Sheet: S3 prediction
Table S3. Primary prediction results for miRNA biomarker prediction by MiRNA-BD
Microarray	the number of submitted miRNAs: 141							RNA-seq	the number of submitted miRNAs: 153
	the number of reliable miRNAs: 141								the number of reliable miRNAs: 153
	NSR p-value list:								NSR p-value list:
	[NO.]	[miRNA ID]	[NSR value]	[p-value of NSR]	[TFP value]				[NO.]	[miRNA ID]	[NSR value]	[p-value of NSR]	[TFP value]
	1	miR-214-3p	0	1	1				1	miR-214-3p	1	1	0.1667
	2	miR-451a	1	1.77697e-05	0.1667				2	miR-451a	2	0.999987	0.2222
	3	miR-122-5p	3	7.87782e-30	0				3	miR-122-5p	8	3.61259e-17	0.0889
	4	miR-21-5p	6	5.73972e-42	0.2				4	miR-21-5p	16	6.67018e-43	0.1915
	5	miR-16-1	0	1	0				5	miR-217	3	0.689469	0.2778
	6	miR-217	0	1	0.5				6	miR-16-1	0	1	0
	7	miR-145-5p	2	2.16446e-19	0.1429				7	miR-145-5p	16	6.67018e-43	0.1228
	8	miR-143-3p	1	1.77697e-05	0				8	miR-143-3p	8	3.61259e-17	0.0909
	9	miR-30c-5p	1	1.77697e-05	0.125				9	miR-30c-5p	5	1.30464e-06	0.1087
	10	miR-346	0	1	0				10	miR-346	3	0.689469	0.2222
	11	miR-200a-3p	0	1	0.6				11	miR-200a-3p	2	0.999987	0.25
	12	miR-29c-3p	0	1	0.0909				12	miR-337-3p	0	1	0
	13	miR-30a-3p	0	1	1				13	miR-29c-3p	0	1	0.1282
	14	miR-184	0	1	0				14	miR-339-5p	0	1	0.3333
	15	miR-23b-3p	2	2.16446e-19	0.0769				15	miR-30a-3p	0	1	0.1667
	16	miR-190a-5p	0	1	0.2				16	miR-184	3	0.689469	0
	17	miR-125a-5p	1	1.77697e-05	0.3333				17	miR-23b-3p	13	6.64471e-38	0.1504
	18	miR-34a-5p	0	1	0.2727				18	miR-190a-5p	9	2.31453e-21	0.1972
	19	miR-211-5p	0	1	0.1905				19	miR-125a-5p	6	7.6167e-11	0.0952
	20	miR-106b-5p	0	1	0.1622				20	miR-34a-5p	2	0.999987	0.2593
	21	miR-18a-5p	1	1.77697e-05	0.2857				21	miR-211-5p	2	0.999987	0.209
	22	miR-185-5p	1	1.77697e-05	0				22	miR-106b-5p	1	1	0.1737
	23	miR-22-3p	2	2.16446e-19	0.2308				23	miR-345-5p	0	1	0
	24	miR-107	0	1	0.0909				24	miR-185-5p	3	0.689469	0.1818
	25	miR-449a	0	1	0.1429				25	miR-18a-5p	0	1	0.1818
	26	miR-192-5p	1	1.77697e-05	0				26	miR-22-3p	16	6.67018e-43	0.1176
	27	miR-140-5p	1	1.77697e-05	0.1667				27	miR-107	0	1	0.1176
	28	miR-223-3p	2	2.16446e-19	0.1667				28	miR-193a-3p	2	0.999987	0
	29	miR-198	2	2.16446e-19	0.2				29	miR-449a	0	1	0.1034
	30	miR-204-5p	4	2.04275e-35	0.2121				30	miR-510	0	1	0
	31	miR-99b-5p	0	1	0.5				31	miR-192-5p	5	1.30464e-06	0
	32	miR-1-3p	1	1.77697e-05	0.4286				32	miR-140-5p	1	1	0.1429
	33	miR-216a-5p	0	1	0				33	miR-223-3p	4	0.0130186	0.1667
	34	miR-34b-3p	0	1	0.25				34	miR-198	17	1.41531e-43	0.0625
	35	miR-374a-5p	0	1	0.2				35	miR-204-5p	9	2.31453e-21	0.2277
	36	miR-455-5p	0	1	0				36	miR-99b-5p	0	1	0
	37	miR-497-5p	0	1	0.1429				37	miR-1-3p	18	1.22614e-44	0.1408
	38	miR-196a-5p	1	1.77697e-05	0				38	miR-216a-5p	1	1	0.125
	39	miR-212-3p	0	1	0.25				39	miR-34b-3p	0	1	0.5
	40	miR-373-3p	1	1.77697e-05	0				40	miR-374a-5p	4	0.0130186	0.1923
	41	miR-148b-3p	0	1	0.1905				41	miR-455-5p	1	1	0
	42	miR-186-5p	1	1.77697e-05	0.2				42	miR-497-5p	2	0.999987	0.1143
	43	miR-331-3p	0	1	0				43	miR-196a-5p	4	0.0130186	0.25
	44	let-7i-5p	0	1	0				44	miR-212-3p	2	0.999987	0.2
	45	miR-191-5p	1	1.77697e-05	0.1667				45	miR-373-3p	5	1.30464e-06	0.1111
	46	miR-27b-3p	5	2.39633e-40	0.069				46	miR-148b-3p	9	2.31453e-21	0.1413
	47	miR-135b-5p	0	1	0.5				47	miR-186-5p	5	1.30464e-06	0.1667
	48	miR-141-3p	0	1	0.25				48	miR-331-3p	1	1	0.3333
	49	miR-325	0	1	0				49	let-7i-5p	2	0.999987	0.0606
	50	miR-93-5p	1	1.77697e-05	0.075				50	miR-191-5p	2	0.999987	0.2857
	51	miR-29a-3p	1	1.77697e-05	0.0909				51	miR-27b-3p	19	2.8026e-45	0.142
	52	miR-181c-5p	0	1	0				52	miR-135b-5p	1	1	0.0714
	53	miR-17-5p	0	1	0.1667				53	miR-141-3p	8	3.61259e-17	0.2095
	54	miR-19b-3p	0	1	0.1667				54	miR-325	0	1	0.3333
	55	miR-197-3p	0	1	0				55	miR-93-5p	2	0.999987	0.1627
	56	miR-30e-5p	8	7.17465e-43	0.1892				56	miR-29a-3p	7	1.10631e-14	0.0909
	57	miR-32-5p	0	1	0.1176				57	miR-181c-5p	2	0.999987	0.1071
	58	miR-10b-5p	1	1.77697e-05	0.25				58	miR-17-5p	3	0.689469	0.25
	59	miR-15b-5p	0	1	0.1				59	miR-19b-3p	1	1	0.1395
	60	miR-181a-5p	0	1	0.1111				60	miR-197-3p	10	1.23811e-26	0.1364
	61	miR-520a-3p	0	1	0				61	miR-219-1-3p	0	1	0
	62	miR-147a	0	1	0				62	miR-432-5p	1	1	0
	63	miR-221-3p	0	1	0.25				63	miR-30e-5p	17	1.41531e-43	0.1656
	64	miR-183-5p	1	1.77697e-05	0				64	miR-32-5p	3	0.689469	0.1226
	65	miR-33a-5p	2	2.16446e-19	0.0476				65	miR-10b-5p	6	7.6167e-11	0.25
	66	miR-326	1	1.77697e-05	0.1667				66	miR-15b-5p	10	1.23811e-26	0.1196
	67	miR-296-5p	0	1	0				67	miR-181a-5p	3	0.689469	0.0952
	68	miR-20a-5p	0	1	0.2222				68	miR-147a	1	1	0
	69	let-7d-5p	0	1	0.2857				69	miR-520a-3p	0	1	0.375
	70	miR-328	1	1.77697e-05	0				70	miR-221-3p	4	0.0130186	0.1892
	71	miR-96-5p	1	1.77697e-05	0.1818				71	miR-422a	0	1	0
	72	miR-146b-5p	0	1	0.3333				72	miR-183-5p	3	0.689469	0.0333
	73	miR-215	0	1	0				73	miR-33a-5p	9	2.31453e-21	0.163
	74	miR-130b-3p	1	1.77697e-05	0.2222				74	miR-326	7	1.10631e-14	0.1702
	75	miR-210	1	1.77697e-05	0				75	miR-127-3p	0	1	1
	76	miR-194-5p	0	1	0.4				76	let-7d-5p	0	1	0.2
	77	miR-10a-5p	1	1.77697e-05	0.25				77	miR-296-5p	0	1	0
	78	miR-199b-5p	0	1	0				78	miR-20a-5p	1	1	0.2
	79	miR-26b-5p	2	2.16446e-19	0.0952				79	miR-328	0	1	0
	80	miR-28-5p	1	1.77697e-05	0				80	miR-96-5p	4	0.0130186	0.129
	81	miR-124-3p	3	7.87782e-30	0.2857				81	miR-146b-5p	0	1	0.1579
	82	miR-149-5p	2	2.16446e-19	0.1111				82	miR-215	0	1	0
	83	miR-424-5p	0	1	0.0769				83	miR-130b-3p	2	0.999987	0.075
	84	let-7g-5p	2	2.16446e-19	0.2143				84	miR-210	3	0.689469	0.0667
	85	miR-299-3p	0	1	0				85	miR-194-5p	4	0.0130186	0.1818
	86	miR-384	0	1	0				86	miR-10a-5p	3	0.689469	0.2581
	87	miR-335-5p	1	1.77697e-05	0.3333				87	miR-199b-5p	1	1	0.0667
	88	miR-342-3p	0	1	0				88	miR-26b-5p	9	2.31453e-21	0.1212
	89	miR-155-5p	2	2.16446e-19	0.375				89	miR-28-5p	5	1.30464e-06	0.2727
	90	miR-151a-3p	0	1	0				90	miR-124-3p	13	6.64471e-38	0.141
	91	miR-133b	1	1.77697e-05	0.3333				91	miR-149-5p	5	1.30464e-06	0.0877
	92	miR-429	0	1	0.3333				92	miR-424-5p	1	1	0.08
	93	miR-130a-3p	0	1	0.2308				93	let-7g-5p	7	1.10631e-14	0.1681
	94	let-7b-5p	0	1	0				94	miR-299-3p	3	0.689469	0.2143
	95	miR-27a-3p	0	1	0				95	miR-335-5p	18	1.22614e-44	0.1282
	96	miR-200b-3p	0	1	0.3333				96	miR-384	3	0.689469	0.0909
	97	miR-29b-3p	0	1	0				97	miR-342-3p	4	0.0130186	0.0909
	98	miR-98-5p	1	1.77697e-05	0.25				98	miR-155-5p	22	1.75162e-46	0.2338
	99	miR-106a-5p	0	1	0.2				99	miR-151a-3p	0	1	0.1429
	100	miR-92a-3p	1	1.77697e-05	0				100	miR-133b	1	1	0.25
	101	miR-378a-3p	1	1.77697e-05	0.2				101	miR-429	1	1	0.3667
	102	miR-150-5p	1	1.77697e-05	0.25				102	miR-130a-3p	2	0.999987	0.2
	103	miR-31-5p	1	1.77697e-05	0.2				103	miR-187-3p	1	1	0
	104	let-7e-5p	0	1	0				104	let-7b-5p	1	1	0.1951
	105	miR-132-3p	0	1	0.1429				105	miR-27a-3p	1	1	0.2083
	106	miR-301a-3p	0	1	0.2				106	miR-200b-3p	1	1	0.3636
	107	miR-15a-5p	0	1	0.0909				107	miR-29b-3p	1	1	0.0784
	108	miR-126-3p	2	2.16446e-19	0				108	miR-98-5p	12	9.57764e-35	0.1875
	109	miR-320a	4	2.04275e-35	0				109	miR-92a-3p	6	7.6167e-11	0.1714
	110	miR-182-5p	0	1	0.2857				110	miR-106a-5p	0	1	0.1538
	111	miR-200c-3p	5	2.39633e-40	0.186				111	miR-378a-3p	5	1.30464e-06	0.1163
	112	miR-146a-5p	2	2.16446e-19	0.25				112	miR-150-5p	3	0.689469	0.3333
	113	miR-224-5p	3	7.87782e-30	0.0556				113	miR-31-5p	6	7.6167e-11	0.1667
	114	miR-379-5p	0	1	0.5				114	let-7e-5p	1	1	0.1429
	115	miR-484	1	1.77697e-05	0.25				115	miR-132-3p	1	1	0.24
	116	miR-222-3p	1	1.77697e-05	0.2857				116	miR-301a-3p	1	1	0.25
	117	miR-205-5p	0	1	0.6				117	miR-15a-5p	8	3.61259e-17	0.1105
	118	miR-195-5p	0	1	0				118	miR-320a	5	1.30464e-06	0.0303
	119	miR-505-3p	0	1	0				119	miR-126-3p	6	7.6167e-11	0.2105
	120	miR-30a-5p	0	1	0				120	miR-182-5p	6	7.6167e-11	0.2424
	121	miR-34c-5p	0	1	0.5				121	miR-200c-3p	9	2.31453e-21	0.1792
	122	miR-99a-5p	0	1	0.5				122	miR-146a-5p	8	3.61259e-17	0.175
	123	miR-26a-5p	0	1	0.5				123	miR-224-5p	4	0.0130186	0.0678
	124	miR-148a-3p	0	1	0.1429				124	miR-379-5p	1	1	0.1111
	125	miR-100-5p	0	1	1				125	miR-484	4	0.0130186	0.1
	126	miR-330-3p	0	1	0				126	miR-222-3p	4	0.0130186	0.2222
	127	let-7c	1	1.77697e-05	0.1667				127	miR-205-5p	4	0.0130186	0.1818
	128	miR-25-3p	4	2.04275e-35	0.1053				128	miR-505-3p	7	1.10631e-14	0.0769
	129	miR-30d-5p	0	1	0				129	miR-195-5p	1	1	0.0732
	130	miR-137	1	1.77697e-05	0.2				130	miR-34c-5p	1	1	0.3333
	131	miR-19a-3p	0	1	0.0833				131	miR-30a-5p	1	1	0
	132	miR-338-3p	0	1	0.3				132	miR-99a-5p	0	1	0
	133	miR-375	0	1	0				133	miR-26a-5p	3	0.689469	0.1489
	134	miR-134	1	1.77697e-05	0				134	miR-148a-3p	2	0.999987	0.2759
	135	miR-181b-5p	1	1.77697e-05	0.0909				135	miR-100-5p	2	0.999987	0
	136	miR-492	0	1	0				136	miR-330-3p	2	0.999987	0.125
	137	miR-372	0	1	0				137	let-7c	0	1	0.1765
	138	miR-23a-3p	0	1	0				138	miR-25-3p	8	3.61259e-17	0.1818
	139	miR-203a-3p	0	1	0				139	miR-30d-5p	0	1	0.0968
	140	miR-95	2	2.16446e-19	0.3				140	miR-137	3	0.689469	0.1739
	141	miR-139-5p	0	1	0.2				141	miR-19a-3p	2	0.999987	0.1228
									142	miR-338-3p	5	1.30464e-06	0.1071
	miRNAs whose NSR values have significant difference: p-value<=0.05								143	miR-375	5	1.30464e-06	0.1
	[NO.]	[miRNA ID]	[NSR value]	[p-value of NSR]	[TFP value]				144	miR-134	0	1	0.5
	1	miR-451a	1	1.77697e-05	0.1667				145	miR-181b-5p	4	0.0130186	0.14
	2	miR-122-5p	3	7.87782e-30	0				146	miR-370	0	1	1
	3	miR-21-5p	6	5.73972e-42	0.2				147	miR-492	1	1	0.3333
	4	miR-145-5p	2	2.16446e-19	0.1429				148	miR-508-3p	0	1	0.5
	5	miR-143-3p	1	1.77697e-05	0				149	miR-372	0	1	0.1111
	6	miR-30c-5p	1	1.77697e-05	0.125				150	miR-203a-3p	5	1.30464e-06	0.12
	7	miR-23b-3p	2	2.16446e-19	0.0769				151	miR-23a-3p	0	1	0.1818
	8	miR-125a-5p	1	1.77697e-05	0.3333				152	miR-139-5p	4	0.0130186	0.2143
	9	miR-18a-5p	1	1.77697e-05	0.2857				153	miR-95	3	0.689469	0.2353
	10	miR-185-5p	1	1.77697e-05	0
	11	miR-22-3p	2	2.16446e-19	0.2308				miRNAs whose NSR values have significant difference: p-value<=0.05
	12	miR-192-5p	1	1.77697e-05	0				[NO.]	[miRNA ID]	[NSR value]	[p-value of NSR]	[TFP value]
	13	miR-140-5p	1	1.77697e-05	0.1667				1	miR-122-5p	8	3.61259e-17	0.0889
	14	miR-223-3p	2	2.16446e-19	0.1667				2	miR-21-5p	16	6.67018e-43	0.1915
	15	miR-198	2	2.16446e-19	0.2				3	miR-145-5p	16	6.67018e-43	0.1228
	16	miR-204-5p	4	2.04275e-35	0.2121				4	miR-143-3p	8	3.61259e-17	0.0909
	17	miR-1-3p	1	1.77697e-05	0.4286				5	miR-30c-5p	5	1.30464e-06	0.1087
	18	miR-196a-5p	1	1.77697e-05	0				6	miR-23b-3p	13	6.64471e-38	0.1504
	19	miR-373-3p	1	1.77697e-05	0				7	miR-190a-5p	9	2.31453e-21	0.1972
	20	miR-186-5p	1	1.77697e-05	0.2				8	miR-125a-5p	6	7.6167e-11	0.0952
	21	miR-191-5p	1	1.77697e-05	0.1667				9	miR-22-3p	16	6.67018e-43	0.1176
	22	miR-27b-3p	5	2.39633e-40	0.069				10	miR-192-5p	5	1.30464e-06	0
	23	miR-93-5p	1	1.77697e-05	0.075				11	miR-223-3p	4	0.0130186	0.1667
	24	miR-29a-3p	1	1.77697e-05	0.0909				12	miR-198	17	1.41531e-43	0.0625
	25	miR-30e-5p	8	7.17465e-43	0.1892				13	miR-204-5p	9	2.31453e-21	0.2277
	26	miR-10b-5p	1	1.77697e-05	0.25				14	miR-1-3p	18	1.22614e-44	0.1408
	27	miR-183-5p	1	1.77697e-05	0				15	miR-374a-5p	4	0.0130186	0.1923
	28	miR-33a-5p	2	2.16446e-19	0.0476				16	miR-196a-5p	4	0.0130186	0.25
	29	miR-326	1	1.77697e-05	0.1667				17	miR-373-3p	5	1.30464e-06	0.1111
	30	miR-328	1	1.77697e-05	0				18	miR-148b-3p	9	2.31453e-21	0.1413
	31	miR-96-5p	1	1.77697e-05	0.1818				19	miR-186-5p	5	1.30464e-06	0.1667
	32	miR-130b-3p	1	1.77697e-05	0.2222				20	miR-27b-3p	19	2.8026e-45	0.142
	33	miR-210	1	1.77697e-05	0				21	miR-141-3p	8	3.61259e-17	0.2095
	34	miR-10a-5p	1	1.77697e-05	0.25				22	miR-29a-3p	7	1.10631e-14	0.0909
	35	miR-26b-5p	2	2.16446e-19	0.0952				23	miR-197-3p	10	1.23811e-26	0.1364
	36	miR-28-5p	1	1.77697e-05	0				24	miR-30e-5p	17	1.41531e-43	0.1656
	37	miR-124-3p	3	7.87782e-30	0.2857				25	miR-10b-5p	6	7.6167e-11	0.25
	38	miR-149-5p	2	2.16446e-19	0.1111				26	miR-15b-5p	10	1.23811e-26	0.1196
	39	let-7g-5p	2	2.16446e-19	0.2143				27	miR-221-3p	4	0.0130186	0.1892
	40	miR-335-5p	1	1.77697e-05	0.3333				28	miR-33a-5p	9	2.31453e-21	0.163
	41	miR-155-5p	2	2.16446e-19	0.375				29	miR-326	7	1.10631e-14	0.1702
	42	miR-133b	1	1.77697e-05	0.3333				30	miR-96-5p	4	0.0130186	0.129
	43	miR-98-5p	1	1.77697e-05	0.25				31	miR-194-5p	4	0.0130186	0.1818
	44	miR-92a-3p	1	1.77697e-05	0				32	miR-26b-5p	9	2.31453e-21	0.1212
	45	miR-378a-3p	1	1.77697e-05	0.2				33	miR-28-5p	5	1.30464e-06	0.2727
	46	miR-150-5p	1	1.77697e-05	0.25				34	miR-124-3p	13	6.64471e-38	0.141
	47	miR-31-5p	1	1.77697e-05	0.2				35	miR-149-5p	5	1.30464e-06	0.0877
	48	miR-126-3p	2	2.16446e-19	0				36	let-7g-5p	7	1.10631e-14	0.1681
	49	miR-320a	4	2.04275e-35	0				37	miR-335-5p	18	1.22614e-44	0.1282
	50	miR-200c-3p	5	2.39633e-40	0.186				38	miR-342-3p	4	0.0130186	0.0909
	51	miR-146a-5p	2	2.16446e-19	0.25				39	miR-155-5p	22	1.75162e-46	0.2338
	52	miR-224-5p	3	7.87782e-30	0.0556				40	miR-98-5p	12	9.57764e-35	0.1875
	53	miR-484	1	1.77697e-05	0.25				41	miR-92a-3p	6	7.6167e-11	0.1714
	54	miR-222-3p	1	1.77697e-05	0.2857				42	miR-378a-3p	5	1.30464e-06	0.1163
	55	let-7c	1	1.77697e-05	0.1667				43	miR-31-5p	6	7.6167e-11	0.1667
	56	miR-25-3p	4	2.04275e-35	0.1053				44	miR-15a-5p	8	3.61259e-17	0.1105
	57	miR-137	1	1.77697e-05	0.2				45	miR-320a	5	1.30464e-06	0.0303
	58	miR-134	1	1.77697e-05	0				46	miR-126-3p	6	7.6167e-11	0.2105
	59	miR-181b-5p	1	1.77697e-05	0.0909				47	miR-182-5p	6	7.6167e-11	0.2424
	60	miR-95	2	2.16446e-19	0.3				48	miR-200c-3p	9	2.31453e-21	0.1792
									49	miR-146a-5p	8	3.61259e-17	0.175
	miRNAs whose TFP values have significant difference: p-value<=0.05								50	miR-224-5p	4	0.0130186	0.0678
	[NO.]	[miRNA ID]	[NSR value]	[p-value of NSR]	[TFP value]				51	miR-484	4	0.0130186	0.1
	1	miR-21-5p	6	5.73972e-42	0.2				52	miR-222-3p	4	0.0130186	0.2222
	2	miR-125a-5p	1	1.77697e-05	0.3333				53	miR-205-5p	4	0.0130186	0.1818
	3	miR-18a-5p	1	1.77697e-05	0.2857				54	miR-505-3p	7	1.10631e-14	0.0769
	4	miR-22-3p	2	2.16446e-19	0.2308				55	miR-25-3p	8	3.61259e-17	0.1818
	5	miR-198	2	2.16446e-19	0.2				56	miR-338-3p	5	1.30464e-06	0.1071
	6	miR-204-5p	4	2.04275e-35	0.2121				57	miR-375	5	1.30464e-06	0.1
	7	miR-1-3p	1	1.77697e-05	0.4286				58	miR-181b-5p	4	0.0130186	0.14
	8	miR-186-5p	1	1.77697e-05	0.2				59	miR-203a-3p	5	1.30464e-06	0.12
	9	miR-30e-5p	8	7.17465e-43	0.1892				60	miR-139-5p	4	0.0130186	0.2143
	10	miR-10b-5p	1	1.77697e-05	0.25
	11	miR-96-5p	1	1.77697e-05	0.1818				miRNAs whose TFP values have significant difference: p-value<=0.05
	12	miR-130b-3p	1	1.77697e-05	0.2222				[NO.]	[miRNA ID]	[NSR value]	[p-value of NSR]	[TFP value]
	13	miR-10a-5p	1	1.77697e-05	0.25				1	miR-21-5p	16	6.67018e-43	0.1915
	14	miR-124-3p	3	7.87782e-30	0.2857				2	miR-190a-5p	9	2.31453e-21	0.1972
	15	let-7g-5p	2	2.16446e-19	0.2143				3	miR-223-3p	4	0.0130186	0.1667
	16	miR-335-5p	1	1.77697e-05	0.3333				4	miR-204-5p	9	2.31453e-21	0.2277
	17	miR-155-5p	2	2.16446e-19	0.375				5	miR-374a-5p	4	0.0130186	0.1923
	18	miR-133b	1	1.77697e-05	0.3333				6	miR-196a-5p	4	0.0130186	0.25
	19	miR-98-5p	1	1.77697e-05	0.25				7	miR-186-5p	5	1.30464e-06	0.1667
	20	miR-378a-3p	1	1.77697e-05	0.2				8	miR-141-3p	8	3.61259e-17	0.2095
	21	miR-150-5p	1	1.77697e-05	0.25				9	miR-30e-5p	17	1.41531e-43	0.1656
	22	miR-31-5p	1	1.77697e-05	0.2				10	miR-10b-5p	6	7.6167e-11	0.25
	23	miR-200c-3p	5	2.39633e-40	0.186				11	miR-221-3p	4	0.0130186	0.1892
	24	miR-146a-5p	2	2.16446e-19	0.25				12	miR-33a-5p	9	2.31453e-21	0.163
	25	miR-484	1	1.77697e-05	0.25				13	miR-326	7	1.10631e-14	0.1702
	26	miR-222-3p	1	1.77697e-05	0.2857				14	miR-194-5p	4	0.0130186	0.1818
	27	miR-137	1	1.77697e-05	0.2				15	miR-28-5p	5	1.30464e-06	0.2727
	28	miR-95	2	2.16446e-19	0.3				16	let-7g-5p	7	1.10631e-14	0.1681
									17	miR-155-5p	22	1.75162e-46	0.2338
									18	miR-98-5p	12	9.57764e-35	0.1875
									19	miR-92a-3p	6	7.6167e-11	0.1714
									20	miR-31-5p	6	7.6167e-11	0.1667
									21	miR-126-3p	6	7.6167e-11	0.2105
									22	miR-182-5p	6	7.6167e-11	0.2424
									23	miR-200c-3p	9	2.31453e-21	0.1792
									24	miR-146a-5p	8	3.61259e-17	0.175
									25	miR-222-3p	4	0.0130186	0.2222
									26	miR-205-5p	4	0.0130186	0.1818
									27	miR-25-3p	8	3.61259e-17	0.1818
									28	miR-139-5p	4	0.0130186	0.2143

## Sheet: S4 logistic
Table S4. Characteristics of datasets in meta-analysis and results in Logistic regression and heterogeneity test.
	Patients	Controls	miRNA-10b-5p					miRNA-30e-5p					miRNA-186-5p					miRNA-21-5p					miRNA-31-5p					Mutiple
Datasets			TP	FP	FN	TN	I2	TP	FP	FN	TN	I2	TP	FP	FN	TN	I2	TP	FP	FN	TN	I2	TP	FP	FN	TN	I2	TP	FP	FN	TN	I2
GSE39845	8	4	5	1	3	3	0	5	3	3	1	0	5	1	3	3	0	4	2	3	3	0.00964	4	2	2	4	0	4	2	1	5	0
GSE41012	13	4						9	3	4	1		10	0	6	1		9	1	2	5		10	0	7	0		9	1	1	6
GSE41655	28	1	2	13	2	13		14	1	14	0		13	1	1	14		12	2	2	13		5	9	0	15		14	0	0	15
GSE54088	11	8	5	4	4	6		3	2	8	6		3	6	3	7		1	8	1	9		7	2	0	10		7	2	0	10
GSE10259	29	7	29	0	7	0		27	5	2	2		29	0	7	0		26	3	3	4		26	3	3	4		29	0	0	7
GSE35982	5	5	3	2	1	4		2	2	3	3		3	2	1	4		4	1	0	5		2	3	1	4		5	0	0	5

## Sheet: S5A GO in BP
Table S5A. Gene ontology results in Biological Process
GO term	Counts	P value
G1/S transition of mitotic cell cycle	56	1.76e-06
Regulation of protein ubiquitination	125	1.34e-05
cellular macromolecule catabolic process	152	1.34e-05
interphase of mitotic cell cycle	90	1.34e-05
tube morphogenesis	75	1.73e-05
tissue morphogenesis	109	1.73e-05
interphase	90	1.73e-05
protein modification by small protein conjugation	130	2.24e-05
macromolecule catabolic process	179	4.19e-05
homeostasis of number of cells	179	4.19e-05
chromatin organization	48	4.19e-05
negative regulation of transcription from RNA polymerase II promoter	117	4.19e-05
morphogenesis of an epithelium	104	4.39e-05
chromatin modification	87	4.39e-05
negative regulation of cellular metabolic process	98	4.39e-05
embryo development	258	6e-05
negative regulation of cell cycle	179	6.43e-05
viral reproduction	98	7.28e-05
negative regulation of RNA metabolic process	139	7.38e-05
negative regulation of cellular protein metabolic process	170	7.38e-05
negative regulation of cell proliferation	89	8.11e-05
regulation of cell cycle	107	8.53e-05
negative regulation of transcription, DNA-dependent	150	8.64e-05
negative regulation of protein metabolic process	164	8.64e-05
histone modification	164	8.64e-05
viral reproductive process	100	8.87e-05
positive regulation of transcription from RNA polymerase II promoter	65	9.96e-05
covalent chromatin modification	108	0.000102
mRNA metabolic process	137	0.000106
negative regulation of metabolic process	66	0.000108
tube development	139	0.00012
chromosome organization	275	0.000121
negative regulation of programmed cell death	94	0.000121
negative regulation of apoptotic process	147	0.000143
positive regulation of cell adhesion	120	0.000183
negative regulation of nucleobase-containing compound metabolic process	118	0.000189
cellular component disassembly	33	0.000189
regulation of cell adhesion	181	0.000189
cell division	118	0.000189
myeloid cell differentiation	63	0.000219
protein polyubiquitination	60	0.000301
intracellular steroid hormone receptor signaling pathway	92	0.000317
cell-matrix adhesion	60	0.000355
regulation of transcription from RNA polymerase II promoter	40	0.000673
S phase of mitotic cell cycle	29	0.000673
mitotic cell cycle	37	0.000673
cell cycle checkpoint	240	0.0008
hematopoietic or lymphoid organ development	34	0.000933
RNA catabolic process	154	0.000943
negative regulation of cellular biosynthetic process	56	0.000943
negative regulation of catalytic activity	114	0.000962
hemopoiesis	52	0.000971
DNA damage response, signal transduction by p53 class mediator	188	0.000971
negative regulation of biosynthetic process	98	0.00105
S phase	108	0.00111
regulation of sequence-specific DNA binding transcription factor activity	29	0.00111
protein catabolic process	190	0.00114
regulation of cellular protein metabolic process	35	0.0012
positive regulation of developmental process	69	0.00127
peptidyl-amino acid modification	108	0.00132
gland development	231	0.00132
immune system development	132	0.00132
negative regulation of phosphorylation	121	0.00141
negative regulation of transferase activity	58	0.00174
cell cycle arrest	118	0.0018
nucleocytoplasmic transport	49	0.00204
viral infectious cycle	40	0.00208
signal transduction in response to DNA damage	76	0.00214
cell-substrate adhesion	70	0.00222
regulation of mitotic cell cycle	48	0.00222
positive regulation of cellular component organization	30	0.00222
nuclear transport	48	0.00222
positive regulation of I-kappaB kinase/NF-kappaB cascade	64	0.00291
nuclear export	94	0.00291
protein targeting to membrane	70	0.00291
embryonic morphogenesis	33	0.00314
cellular protein catabolic process	31	0.00362
chromatin remodeling	34	0.00385
intrinsic apoptotic signaling pathway	96	0.00415
intracellular receptor mediated signaling pathway	87	0.00444
regulation of protein modification process	26	0.00449
transcription initiation from RNA polymerase II promoter	30	0.00449
regulation of hydrolase activity	51	0.00459
positive regulation of transcription, DNA-dependent	185	0.00512
regulation of neuron apoptotic process	43	0.0053
G2/M transition of mitotic cell cycle	131	0.00534
neuron apoptotic process	186	0.00537
transcription from RNA polymerase II promoter	186	0.00537
macromolecular complex disassembly	32	0.00574
regulation of myeloid cell differentiation	32	0.00574
centrosome cycle	35	0.00578
microtubule organizing center organization	272	0.00611
vasculature development	38	0.00619
DNA-dependent transcription, initiation	31	0.00638
heart development	14	0.00667
regulation of chromosome organization	19	0.00667
regulation of organelle organization	104	0.00709
protein localization	48	0.00726
interaction with host	81	0.00742
lymphocyte differentiation	27	0.00742
mitotic cell cycle checkpoint	95	0.00785
B cell activation	260	0.00812
response to ionizing radiation	72	0.00873
regulation of cell migration	48	0.00885
positive regulation of cell differentiation	31	0.00908
regulation of translation	38	0.00908
androgen receptor signaling pathway	25	0.00912
DNA integrity checkpoint	76	0.00912
regulation of growth	92	0.00912
angiogenesis	43	0.00958
regulation of protein metabolic process	17	0.0121
response to hypoxia	31	0.0121
translational initiation	88	0.0121
negative regulation of phosphate metabolic process	71	0.0123
mitosis	255	0.0123
regulation of catabolic process	45	0.0124
establishment of protein localization	39	0.0124
cell proliferation	52	0.0124
cellular nitrogen compound catabolic process	70	0.0128
positive regulation of RNA metabolic process	94	0.0135
cell cycle phase	207	0.014
regulation of programmed cell death	264	0.0142
DNA damage checkpoint	146	0.0142
positive regulation of cell migration	191	0.0147
protein-DNA complex assembly	157	0.0156
axonogenesis	219	0.0156
centrosome organization	29	0.0158
regulation of apoptotic process	47	0.0158
protein export from nucleus	29	0.0158
regulation of anatomical structure morphogenesis	91	0.0162
negative regulation of hydrolase activity	17	0.0173
DNA packaging	216	0.0176
regulation of protein stability	13	0.0189
negative regulation of cell differentiation	107	0.0202
apoptotic signaling pathway	45	0.0202
cellular protein complex disassembly	33	0.0202
protein stabilization	24	0.0204
leukocyte differentiation	85	0.0208
focal adhesion assembly	46	0.0214
nucleobase-containing compound transport	31	0.022
regulation of molecular function	17	0.022
regulation of gene expression, epigenetic	66	0.0231
negative regulation of cellular component organization	12	0.0235
cell cycle	33	0.0249
growth	304	0.0249
skeletal system development	30	0.0249
pattern specification process	61	0.025
negative regulation of growth	255	0.0262
regulation of cell differentiation	124	0.0263
intrinsic apoptotic signaling pathway in response to DNA damage	73	0.0274
protein modification process	79	0.0274
positive regulation of sequence-specific DNA binding transcription factor activity	36	0.028
M phase of mitotic cell cycle	182	0.0282
peripheral nervous system development	13	0.0287
positive regulation of signal transduction	432	0.0294
protein autophosphorylation	36	0.0297
chromatin assembly or disassembly	71	0.0302
intracellular protein transport	18	0.0302
cellular response to stress	144	0.0307
positive regulation of cell cycle	35	0.0309
T cell differentiation	29	0.0316
cell-cell junction organization	117	0.0318
B cell differentiation	224	0.0318
epidermal growth factor receptor signaling pathway	23	0.0318
protein transport	34	0.0318
protein complex disassembly	34	0.0318
cell morphogenesis involved in differentiation	18	0.0326
intracellular protein kinase cascade	31	0.0348
axon guidance	195	0.0348
positive regulation of hydrolase activity	31	0.0348
regulation of cell proliferation	121	0.0349
negative regulation of cell adhesion	161	0.0353
response to abiotic stimulus	63	0.0369
macromolecule localization	77	0.0369
regulation of I-kappaB kinase/NF-kappaB cascade	198	0.0373
regulation of Ras GTPase activity	20	0.0373
cellular component disassembly involved in execution phase of apoptosis	127	0.0378
nucleus organization	300	0.0386
aging	37	0.0388
negative regulation of myeloid cell differentiation	32	0.0396
negative regulation of developmental process	17	0.04
organ morphogenesis	14	0.0406
cell fate commitment	35	0.0406
positive regulation of protein metabolic process	14	0.0406
positive regulation of protein modification process	100	0.0423
regulation of cellular component organization	138	0.0429
positive regulation of cellular protein metabolic process	43	0.0429
spindle organization	153	0.0435
regulation of catalytic activity	125	0.0444
response to UV	209	0.0444
neuron projection development	138	0.045
myoblast differentiation	19	0.045
stress-activated protein kinase signaling cascade	235	0.0455
brain development	22	0.0477
response to drug	118	0.0478
myeloid leukocyte differentiation	11	0.0491
negative regulation of cell migration	43	0.0496
protein targeting	84	0.0506
response to radiation	55	0.0507
positive regulation of epithelial cell proliferation	28	0.0508
spliceosomal complex assembly	25	0.0515
protein import into nucleus, translocation	82	0.0519
regulation of cell growth	55	0.0523
epithelial cell differentiation	23	0.0523
maintenance of protein location in cell	10	0.053
sister chromatid segregation	10	0.053
phosphatidylinositol-mediated signaling	49	0.0533
positive regulation of nucleobase-containing compound metabolic process	54	0.0548
regulation of angiogenesis	20	0.0548
gliogenesis	13	0.0554
developmental growth	27	0.056
intracellular transport	203	0.0571
actin filament bundle assembly	30	0.0576
mRNA processing	31	0.0577
MAPK cascade	47	0.0592
protein folding	205	0.0607
establishment or maintenance of cell polarity	17	0.0614
regulation of protein kinase activity	82	0.0618
apoptotic nuclear changes	97	0.0618
transforming growth factor beta receptor signaling pathway	40	0.0628
microtubule cytoskeleton organization	23	0.064
regulation of GTPase activity	101	0.0662
regulation of nucleocytoplasmic transport	9	0.0665
G1 phase of mitotic cell cycle	37	0.0675
DNA catabolic process	53	0.0678
regulation of developmental process	42	0.0678
regulation of phosphorylation	30	0.068
dephosphorylation	11	0.0689
striated muscle tissue development	15	0.0712
nucleosome assembly	250	0.0712
maintenance of location in cell	148	0.0717
gene silencing	47	0.073
RNA export from nucleus	55	0.0735
RNA 3'-end processing	21	0.0752
regulation of protein phosphorylation	21	0.0752
central nervous system development	19	0.0773
response to DNA damage stimulus	17	0.0783
regulation of cytoskeleton organization	20	0.0792
RNA splicing	137	0.083
G1 phase	111	0.083
macromolecule modification	121	0.0832
chromatin assembly	48	0.0853
regulation of Rho GTPase activity	71	0.0853
cellular response to extracellular stimulus	11	0.0862
regulation of DNA metabolic process	439	0.0862
positive regulation of NF-kappaB transcription factor activity	23	0.0888
response to oxidative stress	19	0.0896
regulation of kinase activity	26	0.0898
regulation of neurogenesis	38	0.0926
cell cycle process	21	0.0926
regulation of MAPK cascade	44	0.0935
maintenance of protein location	105	0.095
generation of neurons	66	0.0963
regulation of cyclin-dependent protein kinase activity	190	0.0971
apoptotic mitochondrial changes	81	0.0977
positive regulation of cell proliferation	21	0.0977
positive regulation of catalytic activity	176	0.0977
apoptotic DNA fragmentation	17	0.0977
negative regulation of DNA metabolic process	16	0.104
interleukin-8 production	110	0.104
chromosome segregation	146	0.104
positive regulation of cysteine-type endopeptidase activity involved in apoptotic process	7	0.106
regulation of cytokine biosynthetic process	15	0.108
regulation of transferase activity	10	0.108
mesoderm development	29	0.11
positive regulation of binding	21	0.112
regulation of MAP kinase activity	19	0.119
actin filament organization	107	0.12
positive regulation of lymphocyte activation	22	0.12
insulin receptor signaling pathway	15	0.129
regulation of cell morphogenesis	42	0.13
regulation of cellular component size	39	0.13
maintenance of location	39	0.13
response to light stimulus	31	0.133
T cell activation	49	0.133
Ras protein signal transduction	31	0.133
positive regulation of DNA binding	31	0.133
regulation of JNK cascade	36	0.136
phosphorylation	63	0.136
mitotic sister chromatid segregation	42	0.139
small GTPase mediated signal transduction	7	0.141
reproductive process	25	0.141
muscle organ development	220	0.141
I-kappaB kinase/NF-kappaB cascade	11	0.142
mRNA splice site selection	84	0.143
neuron development	228	0.143
regulation of lymphocyte activation	57	0.147
anatomical structure formation involved in morphogenesis	38	0.147
macromolecular complex assembly	5	0.151
DNA replication initiation	128	0.153
epithelial to mesenchymal transition	53	0.154
lymphocyte activation	270	0.154
negative regulation of signal transduction	150	0.158
negative regulation of MAP kinase activity	7	0.159
organelle organization	17	0.16
positive regulation of translation	84	0.161
cytokine biosynthetic process	108	0.163
enzyme linked receptor protein signaling pathway	13	0.164
T cell proliferation	358	0.166
reproduction	11	0.168
regulation of DNA binding	20	0.169
epidermis development	156	0.172
regulation of cell-cell adhesion	24	0.172
Notch signaling pathway	240	0.174
neuron differentiation	13	0.176
protein phosphorylation	47	0.178
response to extracellular stimulus	14	0.178
intracellular signal transduction	28	0.179
cytoskeleton organization	157	0.179
M phase	194	0.181
transmembrane receptor protein tyrosine kinase signaling pathway	47	0.182
neurogenesis	312	0.183
sphingoid metabolic process	131	0.186
positive regulation of cellular metabolic process	92	0.189
ribonucleoprotein complex biogenesis	106	0.189
regionalization	182	0.189
cytokine metabolic process	4	0.192
intra-Golgi vesicle-mediated transport	321	0.195
regulation of actin polymerization or depolymerization	40	0.195
N-terminal protein amino acid modification	51	0.195
regulation of endothelial cell proliferation	20	0.195
regulation of protein polymerization	7	0.195
regulation of actin filament length	18	0.199
positive regulation of angiogenesis	5	0.2
regulation of binding	14	0.2
organelle localization	19	0.209
skeletal muscle tissue development	18	0.211
ribonucleoprotein complex assembly	16	0.214
mitotic spindle organization	29	0.214
keratinocyte differentiation	29	0.214
positive regulation of cytoskeleton organization	30	0.219
regulation of intracellular transport	20	0.23
interleukin-2 production	8	0.231
chromosome condensation	19	0.233
vesicle localization	18	0.236
cellular catabolic process	42	0.236
embryo implantation	9	0.237
cellular response to nutrient levels	7	0.242
tissue remodeling	14	0.244
cell development	272	0.249
positive regulation of metabolic process	8	0.252
regulation of RNA metabolic process	20	0.252
cytoskeleton-dependent intracellular transport	20	0.252
nuclear import	235	0.255
multi-organism process	338	0.257
protein dephosphorylation	484	0.259
regulation of Ras protein signal transduction	13	0.259
activation of cysteine-type endopeptidase activity involved in apoptotic process	34	0.26
transmembrane receptor protein serine/threonine kinase signaling pathway	218	0.26
regulation of endocytosis	26	0.266
negative regulation of translation	43	0.267
heterophilic cell-cell adhesion	15	0.269
negative regulation of sequence-specific DNA binding transcription factor activity	54	0.269
DNA-dependent DNA replication	20	0.275
endothelial cell proliferation	12	0.276
positive regulation of defense response	6	0.278
ovulation cycle	19	0.278
microtubule-based process	19	0.278
cell-cell junction assembly	15	0.28
protein polymerization	39	0.28
regulation of protein import into nucleus	15	0.28
regulation of interferon-gamma biosynthetic process	70	0.28
response to hormone stimulus	13	0.288
activation of protein kinase activity	25	0.29
post-Golgi vesicle-mediated transport	21	0.291
activation of MAPK activity	4	0.299
regulation of lipid metabolic process	99	0.3
cell migration	37	0.301
regulation of Rho protein signal transduction	13	0.305
cellular protein metabolic process	20	0.311
positive regulation of transport	35	0.316
response to nutrient	136	0.318
carbohydrate transport	26	0.318
amyloid precursor protein metabolic process	557	0.318
programmed cell death	76	0.318
positive regulation of cytokine biosynthetic process	22	0.319
regulation of T cell activation	22	0.319
sensory organ development	5	0.319
response to nutrient levels	270	0.329
interferon-gamma biosynthetic process	11	0.329
vacuolar transport	39	0.33
triglyceride metabolic process	65	0.333
actin cytoskeleton organization	41	0.333
endothelial cell migration	4	0.333
cellular protein complex assembly	8	0.334
ER-nucleus signaling pathway	19	0.338
apoptotic process	67	0.338
regulation of axonogenesis	19	0.338
RNA splicing, via transesterification reactions	47	0.338
male gonad development	17	0.338
JNK cascade	266	0.345
positive regulation of multicellular organismal process	16	0.345
cytokinesis	266	0.345
DNA replication	44	0.35
protein import into nucleus	17	0.352
ribosome biogenesis	29	0.353
positive regulation of MAP kinase activity	85	0.353
leukocyte activation	18	0.358
regulation of translational initiation	47	0.358
wound healing	32	0.358
regulation of cell shape	24	0.358
mitochondrial membrane organization	28	0.358
negative regulation of immune system process	92	0.358
RNA processing	10	0.365
development of primary sexual characteristics	91	0.365
regulation of transcription, DNA-dependent	16	0.373
cellular carbohydrate catabolic process	8	0.376
interleukin-8 biosynthetic process	29	0.381
membrane lipid biosynthetic process	114	0.381
regulation of JUN kinase activity	34	0.381
cellular membrane organization	462	0.381
developmental maturation	462	0.381
cellular component assembly	462	0.381
translation	10	0.382
female pregnancy	3	0.382
bone remodeling	19	0.385
double-strand break repair	12	0.385
catabolic process	62	0.394
negative regulation of angiogenesis	25	0.394
adaptive immune response based on somatic recombination of immune receptors built from immunoglobulin superfamily domains	223	0.394
cellular carbohydrate metabolic process	90	0.398
regulation of small GTPase mediated signal transduction	23	0.4
DNA-dependent transcription, elongation	10	0.402
sphingolipid biosynthetic process	20	0.402
regulation of homeostatic process	316	0.407
negative regulation of response to stimulus	9	0.41
positive regulation of phosphorylation	30	0.413
cell activation	35	0.432
Golgi vesicle transport	58	0.437
regulation of nucleobase-containing compound metabolic process	17	0.438
phosphatidylinositol biosynthetic process	12	0.443
regulation of T cell proliferation	43	0.443
glycerophospholipid biosynthetic process	122	0.443
actin polymerization or depolymerization	89	0.444
positive regulation of MAPK cascade	121	0.45
positive regulation of DNA metabolic process	28	0.461
protein ADP-ribosylation	550	0.465
positive regulation of response to stimulus	17	0.47
viral genome replication	17	0.47
negative regulation of DNA binding	34	0.474
adaptive immune response	19	0.474
positive regulation of protein phosphorylation	48	0.477
regulation of viral reproduction	15	0.478
regulation of gene expression	4	0.479
regulation of mitosis	192	0.483
positive regulation of T cell activation	10	0.489
base-excision repair	6	0.495
regulation of transforming growth factor beta receptor signaling pathway	32	0.495
actin filament polymerization	86	0.5
phospholipid biosynthetic process	17	0.5
rRNA processing	542	0.502
lysosomal transport	14	0.507
female gamete generation	27	0.507
response to carbohydrate stimulus	7	0.507
actin filament-based process	15	0.508
rhythmic process	15	0.508
hemostasis	37	0.537
cell recognition	15	0.551
negative regulation of cytoskeleton organization	6	0.559
blood coagulation	13	0.569
positive regulation of immune system process	19	0.591
exocytosis	72	0.592
production of molecular mediator of immune response	26	0.595
response to toxin	71	0.603
glycerophospholipid metabolic process	11	0.61
negative regulation of DNA replication	11	0.61
cell projection assembly	70	0.622
coagulation	91	0.629
post-translational protein modification	39	0.629
glycoprotein catabolic process	17	0.644
protein complex assembly	17	0.644
phosphatidylinositol metabolic process	41	0.646
glucosamine metabolic process	6	0.653
DNA modification	29	0.653
protein import	70	0.653
Cdc42 protein signal transduction	25	0.653
lipoprotein metabolic process	2	0.654
establishment of vesicle localization	105	0.664
tissue development	23	0.671
response to external stimulus	1	0.672
establishment of organelle localization	11	0.672
regulation of immune system process	34	0.672
proteoglycan biosynthetic process	1	0.672
endoplasmic reticulum unfolded protein response	16	0.673
rRNA metabolic process	8	0.675
one-carbon metabolic process	203	0.68
activation of JUN kinase activity	182	0.686
inactivation of MAPK activity	16	0.689
regulation of DNA replication	144	0.694
glycoprotein biosynthetic process	9	0.695
positive regulation of transferase activity	12	0.705
response to bacterium	15	0.708
regulation of defense response	5	0.708
positive regulation of phosphate metabolic process	5	0.708
peptidyl-tyrosine phosphorylation	4	0.708
DNA repair	14	0.711
ER to Golgi vesicle-mediated transport	48	0.712
endosomal transport	62	0.712
muscle cell differentiation	47	0.715
protein O-linked glycosylation	63	0.716
peptidyl-tyrosine modification	95	0.731
DNA recombination	28	0.733
negative regulation of cellular process	65	0.735
positive regulation of JUN kinase activity	8	0.741
regulation of transport	20	0.742
activation of immune response	44	0.743
glycoprotein metabolic process	10	0.748
respiratory gaseous exchange	28	0.756
ribonucleotide metabolic process	30	0.756
spermatid development	488	0.756
leukocyte migration	8	0.76
response to steroid hormone stimulus	146	0.762
nervous system development	48	0.762
extracellular structure organization	55	0.762
NLS-bearing substrate import into nucleus	7	0.765
negative regulation of cytokine biosynthetic process	96	0.774
interleukin-1 secretion	10	0.785
cellular localization	37	0.788
sodium ion transport	32	0.789
anatomical structure morphogenesis	260	0.792
regulation of signal transduction	29	0.792
interferon-gamma production	2	0.796
calcium-independent cell-cell adhesion	4	0.796
transition metal ion transport	4	0.796
proteoglycan metabolic process	314	0.805
regulation of action potential	15	0.808
positive regulation of T cell proliferation	333	0.808
reciprocal meiotic recombination	288	0.808
protein N-linked glycosylation	11	0.808
microtubule-based movement	3	0.81
positive regulation of immune response	12	0.812
regulation of peptidyl-tyrosine phosphorylation	14	0.812
positive regulation of protein secretion	20	0.825
DNA metabolic process	9	0.825
regulation of immune effector process	5	0.833
phospholipid metabolic process	14	0.845
purine ribonucleotide metabolic process	21	0.845
heme metabolic process	57	0.852
spermatid differentiation	20	0.852
proteolysis	11	0.857
positive regulation of cytokine production	146	0.859
cytoplasm organization	29	0.86
regulation of body fluid levels	54	0.86
protein lipidation	92	0.86
purine nucleotide metabolic process	6	0.86
regulation of cytokine secretion	10	0.863
cytokine-mediated signaling pathway	128	0.869
photoreceptor cell maintenance	31	0.875
cellular modified amino acid biosynthetic process	1	0.876
mitochondrial transport	79	0.883
coenzyme biosynthetic process	8	0.89
receptor-mediated endocytosis	98	0.894
positive regulation of cytokine secretion	10	0.897
response to endogenous stimulus	43	0.899
protein autoprocessing	3	0.9
cell maturation	8	0.906
negative regulation of transport	18	0.91
gamete generation	15	0.912
transcription from RNA polymerase III promoter	16	0.914
acute inflammatory response	7	0.922
activation of phospholipase C activity	158	0.927
body fluid secretion	1	0.927
cytokine secretion	13	0.931
regulation of synapse structure and activity	36	0.931
sulfur compound biosynthetic process	62	0.933
protein oligomerization	7	0.937
lipoprotein biosynthetic process	13	0.943
pigment metabolic process	6	0.955
negative regulation of multicellular organismal process	8	0.955
peroxisome organization	12	0.955
meiotic cell cycle	6	0.955
establishment of localization in cell	17	0.96
lipid homeostasis	40	0.961
response to virus	8	0.964
carbohydrate catabolic process	9	0.964
innate immune response	46	0.964
positive regulation of secretion	6	0.969
nucleotide-excision repair	20	0.97
ceramide metabolic process	268	0.973
carbohydrate biosynthetic process	11	0.973
negative regulation of intracellular transport	36	0.974
cofactor biosynthetic process	20	0.974
heme biosynthetic process	72	0.974
phototransduction	27	0.974
pyrimidine nucleotide metabolic process	11	0.982
protein secretion	8	0.983
negative regulation of binding	22	0.983
vitamin metabolic process	8	0.983
immune effector process	20	0.983
glycolipid metabolic process	4	0.99
cellular defense response	4	0.99
amine metabolic process	5	0.996
oligosaccharide metabolic process	21	0.996
response to wounding	8	0.996
regulation of neurotransmitter levels	12	0.996
cytokine production	64	0.999
regulation of cytokine production	14	0.999
immune system process	6	0.999
system process	29	0.999
carbohydrate metabolic process	4	0.999
polysaccharide metabolic process	149	0.999
glucose metabolic process	11	1
glucose catabolic process	56	1
amino sugar metabolic process	49	1
alcohol metabolic process	264	1
organic acid metabolic process	152	1
generation of precursor metabolites and energy	106	1
energy reserve metabolic process	12	1
nucleobase-containing compound metabolic process	30	1
transcription, DNA-dependent	11	1
tRNA metabolic process	3	1
peptide metabolic process	42	1
cellular amino acid metabolic process	118	1
cellular modified amino acid metabolic process	57	1
protein targeting to mitochondrion	18	1
lipid metabolic process	807	1
fatty acid metabolic process	807	1
fatty acid biosynthetic process	508	1
membrane lipid metabolic process	8	1
sphingolipid metabolic process	9	1
glycosphingolipid metabolic process	56	1
icosanoid metabolic process	21	1
steroid biosynthetic process	6	1
isoprenoid metabolic process	146	1
coenzyme metabolic process	35	1
superoxide metabolic process	13	1
xenobiotic metabolic process	24	1
nitrogen compound metabolic process	16	1
transport	6	1
ion transport	4	1
cation transport	17	1
potassium ion transport	4	1
calcium ion transport	26	1
anion transport	4	1
amino acid transport	7	1
lipid transport	881	1
regulation of pH	420	1
phagocytosis	83	1
regulation of muscle contraction	58	1
response to stress	4	1
defense response	25	1
inflammatory response	23	1
immune response	11	1
humoral immune response	25	1
mitochondrion organization	3	1
vacuole organization	11	1
lysosome organization	9	1
meiosis I	421	1
homophilic cell adhesion	134	1
signal transduction	61	1
G-protein coupled receptor signaling pathway	131	1
activation of adenylate cyclase activity	11	1
glutamate receptor signaling pathway	33	1
neuropeptide signaling pathway	5	1
tyrosine phosphorylation of STAT protein	2	1
Rho protein signal transduction	7	1
synaptic transmission	7	1
neurotransmitter secretion	578	1
multicellular organismal development	41	1
ectoderm development	1	1
synapse assembly	3	1
digestion	3	1
excretion	4	1
sensory perception	12	1
sensory perception of chemical stimulus	50	1
behavior	9	1
circadian rhythm	541	1
locomotory behavior	1	1
feeding behavior	6	1
regulation of heart contraction	6	1
tRNA processing	2	1
steroid metabolic process	25	1
bile acid metabolic process	2	1
regulation of blood pressure	49	1
regulation of G-protein coupled receptor protein signaling pathway	8	1
lipid biosynthetic process	13	1
biosynthetic process	5	1
macromolecule biosynthetic process	12	1
aerobic respiration	3	1
cellular amino acid catabolic process	27	1
glutamine family amino acid metabolic process	1	1
nucleotide metabolic process	9	1
nucleotide biosynthetic process	7	1
cyclic nucleotide metabolic process	83	1
response to temperature stimulus	782	1
amine biosynthetic process	675	1
amine catabolic process	675	1
response to heat	6	1
response to xenobiotic stimulus	7	1
detection of external stimulus	7	1
detection of abiotic stimulus	117	1
detection of chemical stimulus	30	1
detection of biotic stimulus	10	1
response to biotic stimulus	10	1
response to organic substance	4	1
monovalent inorganic cation transport	3	1
inorganic anion transport	6	1
monocarboxylic acid transport	7	1
neutral amino acid transport	10	1
amine transport	9	1
organic acid transport	4	1
energy derivation by oxidation of organic compounds	2	1
lipid catabolic process	78	1
RNA metabolic process	270	1
protein processing	25	1
regulation of metabolic process	3	1
transmission of nerve impulse	9	1
fatty acid oxidation	1	1
protein metabolic process	3	1
cellular homeostasis	18	1
secondary metabolic process	40	1
carboxylic acid metabolic process	27	1
second-messenger-mediated signaling	633	1
sexual reproduction	10	1
metal ion transport	743	1
cellular cation homeostasis	59	1
cellular monovalent inorganic cation homeostasis	12	1
leukocyte chemotaxis	619	1
regulation of cellular pH	84	1
microtubule polymerization or depolymerization	3	1
regulation of cellular metabolic process	102	1
regulation of response to external stimulus	11	1
RNA biosynthetic process	67	1
monocarboxylic acid metabolic process	49	1
secretion by cell	35	1
response to chemical stimulus	2	1
regulation of membrane potential	14	1
hormone metabolic process	2	1
regulation of tyrosine phosphorylation of STAT protein	4	1
homeostatic process	693	1
defense response to bacterium	49	1
macromolecule metabolic process	532	1
glucan metabolic process	44	1
cellular lipid catabolic process	77	1
cellular biosynthetic process	382	1
cellular lipid metabolic process	33	1
cellular macromolecule metabolic process	11	1
cellular polysaccharide metabolic process	4	1
regulated secretory pathway	167	1
cellular respiration	14	1
pigment biosynthetic process	1080	1
heterocycle metabolic process	7	1
hormone secretion	15	1
regulation of hormone secretion	768	1
secretion	112	1
carboxylic acid transport	1020	1
organ development	10	1
positive regulation of biological process	4	1
negative regulation of biological process	22	1
positive regulation of cellular process	6	1
regulation of response to stimulus	817	1
system development	20	1
anatomical structure development	19	1
chemical homeostasis	82	1
regulation of protein secretion	18	1
regulation of immune response	350	1
ion homeostasis	556	1
synapse organization	522	1
neurological system process	523	1
detection of stimulus involved in sensory perception	354	1
regulation of secretion	477	1
negative regulation of secretion	547	1
cofactor transport	101	1
cofactor metabolic process	14	1
cofactor catabolic process	80	1
establishment of localization	74	1
regulation of multicellular organismal process	10	1
protein homooligomerization	93	1
protein tetramerization	2	1
protein maturation	45	1
detection of stimulus	13	1
defense response to virus	1	1
response to other organism	33	1
cellular response to stimulus	1	1
monovalent inorganic cation homeostasis	429	1
cation homeostasis	268	1
membrane fusion	23	1
regulation of biological quality	8	1
cellular biogenic amine metabolic process	12	1
adenylate cyclase-inhibiting G-protein coupled receptor signaling pathway	16	1
phospholipase C-activating G-protein coupled receptor signaling pathway	21	1
JAK-STAT cascade	75	1
fatty acid beta-oxidation	688	1
cell surface receptor signaling pathway	3	1
sulfur compound metabolic process	42	1
calcium-mediated signaling	7	1
N-acetylglucosamine metabolic process	328	1
cell-cell signaling	16	1
adenylate cyclase-modulating G-protein coupled receptor signaling pathway	3	1
adenylate cyclase-activating G-protein coupled receptor signaling pathway	2	1
striated muscle contraction	12	1
generation of a signal involved in cell-cell signaling	58	1
cell-cell adhesion	8	1
nucleotide-sugar metabolic process	318	1
vesicle-mediated transport	27	1
G-protein coupled receptor signaling pathway, coupled to cyclic nucleotide second messenger	508	1
smooth muscle contraction	6	1
learning or memory	1	1
regulation of JAK-STAT cascade	99	1
cellular aromatic compound metabolic process	56	1
actin filament-based movement	6	1
cellular nitrogen compound biosynthetic process	2	1
cyclic-nucleotide-mediated signaling	8	1
cAMP-mediated signaling	29	1
positive regulation of peptidyl-tyrosine phosphorylation	45	1

## Sheet: S5B GO in MF
Table S5B. Gene ontology results in Molecular Function
GO term	Counts	P value
chromatin binding	78	1.66e-07
RNA binding	171	3.18e-07
nucleotide binding	364	8.42e-07
transcription factor binding	101	8.42e-07
negative regulation of transcription, DNA-dependent	164	1.19e-05
ubiquitin-protein ligase activity	63	1.52e-05
structure-specific DNA binding	55	1.52e-05
kinase binding	82	1.58e-05
double-stranded DNA binding	39	1.58e-05
purine nucleotide binding	278	4.28e-05
enzyme binding	188	4.28e-05
small conjugating protein ligase activity	64	4.9e-05
purine ribonucleotide binding	64	4.9e-05
protein kinase binding	276	5.23e-05
acid-amino acid ligase activity	73	6.15e-05
NF-kappaB binding	68	0.000112
protein domain specific binding	12	0.000122
protein N-terminus binding	98	0.000126
RNA polymerase II distal enhancer sequence-specific DNA binding transcription factor activity	25	0.000126
ATP binding	29	0.000178
adenyl nucleotide binding	219	0.00026
ligase activity, forming carbon-nitrogen bonds	223	0.00038
transcription from RNA polymerase II promoter	72	0.00038
adenyl ribonucleotide binding	272	0.000511
sequence-specific DNA binding	221	0.000563
positive regulation of transcription, DNA-dependent	118	0.000563
DNA binding	186	0.00074
protein methyltransferase activity	363	0.00636
steroid hormone receptor binding	21	0.00636
ligase activity	18	0.00654
histone methyltransferase activity	90	0.00872
kinase inhibitor activity	16	0.00952
SMAD binding	14	0.0138
unfolded protein binding	17	0.0138
ribonucleoprotein complex binding	27	0.0139
protein kinase inhibitor activity	15	0.0171
PDZ domain binding	13	0.0174
histone deacetylase binding	18	0.0174
protein binding transcription factor activity	16	0.0196
zinc ion binding	89	0.0422
receptor signaling protein activity	263	0.0444
N-methyltransferase activity	22	0.049
RNA polymerase II transcription cofactor activity	18	0.049
structural constituent of ribosome	16	0.0571
GTP binding	30	0.0571
protein C-terminus binding	58	0.0571
double-stranded RNA binding	29	0.0571
small conjugating protein binding	12	0.0585
protein complex binding	16	0.0698
magnesium ion binding	53	0.0708
damaged DNA binding	32	0.0874
protein heterodimerization activity	11	0.0874
single-stranded DNA binding	57	0.0874
mRNA binding	14	0.091
acetyltransferase activity	19	0.0998
transcription cofactor activity	19	0.0998
single-stranded RNA binding	79	0.11
transferase activity, transferring acyl groups other than amino-acyl groups	10	0.111
phosphatase binding	32	0.113
GTPase activity	21	0.127
ubiquitin binding	38	0.137
N-acyltransferase activity	13	0.14
actin binding	18	0.144
identical protein binding	55	0.145
protein transporter activity	122	0.147
receptor signaling protein serine/threonine kinase activity	17	0.149
guanyl nucleotide binding	11	0.167
transition metal ion binding	58	0.17
small conjugating protein-specific protease activity	284	0.17
kinase regulator activity	12	0.17
protein phosphatase binding	24	0.183
transferase activity, transferring acyl groups	14	0.194
Ras GTPase activator activity	39	0.194
N-acetyltransferase activity	20	0.204
transcription coactivator activity	15	0.21
MAP kinase kinase kinase activity	45	0.266
S-adenosylmethionine-dependent methyltransferase activity	5	0.28
insulin-like growth factor receptor binding	20	0.302
SH2 domain binding	4	0.318
ion binding	7	0.351
transcription corepressor activity	723	0.361
protein serine/threonine kinase activity	30	0.441
structural constituent of cytoskeleton	75	0.441
protein kinase regulator activity	13	0.441
nuclear hormone receptor binding	19	0.441
protein dimerization activity	23	0.441
RNA splicing, via transesterification reactions	126	0.441
translation initiation factor activity	44	0.445
thyroid hormone receptor binding	11	0.445
transmembrane receptor protein kinase activity	6	0.445
growth factor binding	19	0.459
ADP binding	19	0.459
translation regulator activity	5	0.459
transmembrane receptor protein tyrosine kinase activity	5	0.459
histone acetyltransferase activity	14	0.485
peptide binding	9	0.517
protein serine/threonine/tyrosine kinase activity	23	0.519
non-membrane spanning protein tyrosine kinase activity	7	0.521
signal sequence binding	8	0.56
transition metal ion transmembrane transporter activity	5	0.563
GTPase activator activity	6	0.564
collagen binding	36	0.577
DNA-dependent ATPase activity	8	0.589
hormone receptor binding	12	0.708
cytokine receptor binding	24	0.708
isomerase activity	35	0.708
cytokine binding	23	0.742
ATP-dependent RNA helicase activity	10	0.742
enzyme activator activity	10	0.742
cytochrome-c oxidase activity	4	0.742
RNA polymerase activity	55	0.743
protein serine/threonine phosphatase activity	5	0.775
RNA-dependent ATPase activity	7	0.775
SH3/SH2 adaptor activity	9	0.783
translation factor activity, nucleic acid binding	4	0.783
cysteine-type endopeptidase regulator activity involved in apoptotic process	8	0.783
Ras GTPase binding	15	0.788
drug binding	7	0.798
GTPase binding	17	0.802
nucleoside-triphosphatase activity	12	0.805
3'-5' exonuclease activity	20	0.805
chaperone binding	107	0.807
protein binding, bridging	6	0.807
protein tyrosine phosphatase activity	7	0.816
Rho GTPase activator activity	18	0.823
ATP-dependent helicase activity	16	0.83
thiolester hydrolase activity	6	0.843
phosphatase regulator activity	15	0.859
pattern binding	17	0.87
heparin binding	11	0.875
polysaccharide binding	3	0.879
cation binding	17	0.879
cytoskeletal protein binding	3	0.879
transferase activity, transferring pentosyl groups	480	0.882
cysteine-type endopeptidase activity	88	0.898
fucosyltransferase activity	8	0.898
ATPase activity, coupled	10	0.922
phosphatidylinositol binding	3	0.938
galactosyltransferase activity	38	0.969
L-amino acid transmembrane transporter activity	20	0.979
mannosyltransferase activity	6	0.981
peptide receptor activity	6	0.981
G-protein coupled receptor binding	2	1
lipid kinase activity	5	1
DNA helicase activity	23	1
steroid hormone receptor activity	1	1
RNA helicase activity	6	1
motor activity	7	1
microtubule motor activity	4	1
antigen binding	12	1
aldo-keto reductase (NADP) activity	6	1
arylsulfatase activity	6	1
carboxylesterase activity	2	1
endopeptidase activity	1	1
aminopeptidase activity	3	1
carboxypeptidase activity	28	1
metalloendopeptidase activity	4	1
helicase activity	2	1
monooxygenase activity	8	1
nuclease activity	21	1
endonuclease activity	3	1
endodeoxyribonuclease activity	19	1
endoribonuclease activity	10	1
exonuclease activity	2	1
deoxyribonuclease activity	5	1
ribonuclease activity	10	1
phospholipase activity	2	1
phospholipase A2 activity	10	1
phospholipase C activity	9	1
protein kinase activity	4	1
MAP kinase activity	2	1
protein tyrosine kinase activity	101	1
phosphoprotein phosphatase activity	1	1
enzyme inhibitor activity	27	1
receptor activity	26	1
ligand-activated sequence-specific DNA binding RNA polymerase II transcription factor activity	40	1
transmembrane signaling receptor activity	92	1
cytokine receptor activity	6	1
G-protein coupled receptor activity	62	1
ionotropic glutamate receptor activity	6	1
small GTPase regulator activity	21	1
receptor binding	1	1
cytokine activity	35	1
integrin binding	160	1
hormone activity	23	1
structural molecule activity	10	1
extracellular matrix structural constituent	3	1
ion channel activity	66	1
voltage-gated calcium channel activity	5	1
voltage-gated sodium channel activity	11	1
voltage-gated potassium channel activity	2	1
anion channel activity	1	1
chloride channel activity	1	1
cation channel activity	3	1
calcium channel activity	3	1
potassium channel activity	7	1
sodium channel activity	4	1
amine transmembrane transporter activity	2	1
lipid transporter activity	1	1
organic acid transmembrane transporter activity	1	1
steroid binding	4	1
copper ion binding	8	1
calcium ion binding	9	1
calmodulin binding	8	1
glycosaminoglycan binding	39	1
phospholipid binding	15	1
phospholipid transporter activity	19	1
transport	53	1
chemokine activity	2	1
microtubule binding	420	1
monocarboxylic acid transmembrane transporter activity	6	1
glutamate receptor activity	10	1
phosphoric diester hydrolase activity	1	1
growth factor activity	1	1
sulfotransferase activity	4	1
methyltransferase activity	4	1
neuropeptide receptor activity	18	1
peptidase activity	4	1
metalloexopeptidase activity	26	1
metallopeptidase activity	1	1
exopeptidase activity	47	1
lipid binding	3	1
structural constituent of muscle	13	1
cation transmembrane transporter activity	9	1
pattern recognition receptor activity	77	1
sialyltransferase activity	4	1
acetylglucosaminyltransferase activity	45	1
acetylgalactosaminyltransferase activity	1	1
sulfuric ester hydrolase activity	2	1
anion transmembrane transporter activity	4	1
organic anion transmembrane transporter activity	3	1
protein phosphatase type 2A regulator activity	1	1
electron carrier activity	13	1
cyclase activity	7	1
ion transmembrane transporter activity	3	1
monovalent inorganic cation transmembrane transporter activity	12	1
hydrogen ion transmembrane transporter activity	1	1
calcium ion transmembrane transporter activity	53	1
inorganic anion transmembrane transporter activity	25	1
carbohydrate transmembrane transporter activity	13	1
monosaccharide transmembrane transporter activity	6	1
amino acid transmembrane transporter activity	6	1
neutral amino acid transmembrane transporter activity	2	1
secondary active transmembrane transporter activity	1	1
symporter activity	6	1
antiporter activity	2	1
primary active transmembrane transporter activity	14	1
potassium channel regulator activity	11	1
tubulin binding	4	1
nucleobase-containing compound transmembrane transporter activity	13	1
antioxidant activity	4	1
channel regulator activity	15	1
lipase activity	3	1
kinase activity	6	1
pyrophosphatase activity	9	1
oxidoreductase activity	10	1
nucleotidyltransferase activity	124	1
phosphatase activity	109	1
lyase activity	69	1
intramolecular oxidoreductase activity	14	1
ATPase activity	36	1
SH3 domain binding	10	1
serine hydrolase activity	4	1
transmembrane receptor protein phosphatase activity	46	1
carbohydrate kinase activity	13	1
nucleotide kinase activity	6	1
nucleobase-containing compound kinase activity	1	1
kinase activator activity	3	1
phosphatase inhibitor activity	3	1
deacetylase activity	7	1
oxygen binding	7	1
vitamin binding	5	1
active transmembrane transporter activity	3	1
gated channel activity	1	1
transmembrane transporter activity	6	1
inorganic cation transmembrane transporter activity	28	1
enzyme regulator activity	8	1
carbohydrate binding	65	1
peptidase inhibitor activity	36	1
neurotransmitter receptor activity	130	1
GTPase regulator activity	15	1
small GTPase binding	15	1
regulation of DNA-dependent transcription, elongation	15	1
sterol binding	1	1
protein deacetylase activity	57	1
DNA polymerase activity	17	1
telomeric DNA binding	4	1
chemokine receptor binding	4	1
hormone binding	3	1
phosphoric ester hydrolase activity	5	1
protein homodimerization activity	2	1
metal ion transmembrane transporter activity	8	1
carboxylic acid transmembrane transporter activity	7	1
monosaccharide binding	41	1
cofactor binding	67	1
beta-tubulin binding	25	1
coenzyme binding	7	1
actin filament binding	5	1
sugar transmembrane transporter activity	31	1
cofactor transporter activity	3	1
binding, bridging	23	1
lipoprotein particle binding	9	1
hydrolase activity, acting on acid anhydrides	2	1
hydro-lyase activity	1	1
oxidoreductase activity, acting on a sulfur group of donors	18	1
phosphotransferase activity, alcohol group as acceptor	2	1
oxidoreductase activity, acting on paired donors, with incorporation or reduction of molecular oxygen	109	1
Ras guanyl-nucleotide exchange factor activity	2	1
phosphorus-oxygen lyase activity	36	1
phosphotransferase activity, phosphate group as acceptor	5	1
serine-type peptidase activity	120	1
hydrolase activity, acting on carbon-nitrogen (but not peptide) bonds	10	1
cation-transporting ATPase activity	9	1
oxidoreductase activity, acting on the CH-OH group of donors, NAD or NADP as acceptor	1	1
solute:sodium symporter activity	5	1
G-protein coupled amine receptor activity	6	1
hydrolase activity, acting on glycosyl bonds	11	1
anion:cation symporter activity	5	1
hydrolase activity, hydrolyzing O-glycosyl compounds	13	1
ATPase activity, coupled to transmembrane movement of ions, phosphorylative mechanism	6	1
excitatory extracellular ligand-gated ion channel activity	1	1
transferase activity, transferring hexosyl groups	7	1
oxidoreductase activity, acting on the CH-NH group of donors	4	1
carboxy-lyase activity	6	1
oxidoreductase activity, acting on peroxide as acceptor	4	1
UDP-glycosyltransferase activity	2	1
hydrolase activity, hydrolyzing N-glycosyl compounds	23	1
voltage-gated channel activity	1	1
hydrolase activity, acting on ester bonds	5	1
transferase activity, transferring glycosyl groups	1	1
substrate-specific transmembrane transporter activity	14	1
substrate-specific channel activity	1	1
cysteine-type peptidase activity	4	1
hydrolase activity, acting on acid anhydrides, catalyzing transmembrane movement of substances	90	1
substrate-specific transporter activity	32	1
oxidoreductase activity, acting on paired donors, with incorporation or reduction of molecular oxygen, 2-oxoglutarate as one donor, and incorporation of one atom each of oxygen into both donors	61	1
carbon-oxygen lyase activity	11	1
ATPase activity, coupled to transmembrane movement of ions	19	1
hydrolase activity, acting on carbon-nitrogen (but not peptide) bonds, in cyclic amidines	12	1
voltage-gated cation channel activity	80	1
transferase activity, transferring alkyl or aryl (other than methyl) groups	6	1
DNA-directed DNA polymerase activity	3	1
carbon-carbon lyase activity	7	1
ligase activity, forming carbon-oxygen bonds	2	1
ligand-gated channel activity	3	1
Rho guanyl-nucleotide exchange factor activity	5	1
oxidoreductase activity, acting on the CH-CH group of donors	4	1
ATP-dependent DNA helicase activity	6	1
extracellular ligand-gated ion channel activity	5	1
serine-type endopeptidase inhibitor activity	4	1
transferase activity, transferring one-carbon groups	5	1
oxidoreductase activity, acting on NAD(P)H	5	1
oxidoreductase activity, acting on the aldehyde or oxo group of donors	5	1
transferase activity, transferring phosphorus-containing groups	2	1
oxidoreductase activity, acting on CH-OH group of donors	9	1
oxidoreductase activity, acting on the aldehyde or oxo group of donors, NAD or NADP as acceptor	28	1
transferase activity, transferring sulfur-containing groups	12	1
hydrolase activity, acting on carbon-nitrogen (but not peptide) bonds, in linear amides	6	1
serine-type endopeptidase activity	3	1
ATPase activity, coupled to movement of substances	141	1
guanyl-nucleotide exchange factor activity	17	1
low-density lipoprotein particle binding	2	1
endonuclease activity, active with either ribo- or deoxyribonucleic acids and producing 5'-phosphomonoesters	4	1

## Sheet: S5C GO in CC
Table S5C. Gene ontology results in Cellular Component
GO term	Counts	P value
nucleoplasm	294	6.67e-11
cytosol	398	6.87e-11
nucleoplasm part	169	6.87e-11
nuclear lumen	394	1.29e-09
nuclear part	469	3.06e-09
macromolecular complex	624	6.46e-07
transcription factor complex	65	1.74e-06
nucleus	925	1.69e-05
organelle lumen	447	2.57e-05
chromosome	128	3.04e-05
nuclear body	59	5.15e-05
membrane-enclosed lumen	450	5.84e-05
protein complex	520	5.87e-05
ribonucleoprotein complex	111	0.000119
nuclear chromosome	61	0.000128
nuclear chromosome part	54	0.00013
chromatin	61	0.000205
nuclear chromatin	35	0.000434
chromosomal part	106	0.000506
nuclear membrane	41	0.00111
cell leading edge	52	0.00111
spindle	48	0.00188
nucleolus	100	0.00223
nuclear speck	31	0.00377
ruffle	28	0.0051
nuclear envelope	63	0.00602
nuclear matrix	20	0.00735
mitochondrial outer membrane	27	0.00797
ribosomal subunit	30	0.00843
cytosolic part	37	0.0093
organelle outer membrane	30	0.00976
actin filament	13	0.0181
outer membrane	30	0.0185
microtubule organizing center	80	0.0192
adherens junction	36	0.0289
centrosome	62	0.0318
non-membrane-bounded organelle	472	0.0391
intracellular non-membrane-bounded organelle	472	0.0391
spliceosomal complex	28	0.0428
ribosome	40	0.0428
focal adhesion	24	0.0428
PML body	16	0.0428
nuclear replication fork	8	0.0428
nuclear membrane part	3	0.0555
cell cortex	32	0.0581
spindle pole	19	0.0585
cell-substrate adherens junction	24	0.0652
cell-substrate junction	25	0.0719
perinuclear region of cytoplasm	67	0.0719
replication fork	11	0.0754
lamellipodium	22	0.0811
trans-Golgi network	21	0.0814
ubiquitin ligase complex	27	0.0846
small ribosomal subunit	14	0.0877
microtubule organizing center part	18	0.0877
membrane raft	30	0.0877
axon	40	0.0994
immunological synapse	6	0.126
kinesin complex	6	0.151
nuclear pore	15	0.163
endoplasmic reticulum membrane	110	0.195
microtubule cytoskeleton	138	0.206
intrinsic to endoplasmic reticulum membrane	21	0.206
nuclear outer membrane-endoplasmic reticulum membrane network	112	0.206
cell cortex part	16	0.206
microtubule	47	0.274
integral to endoplasmic reticulum membrane	18	0.293
pore complex	16	0.3
organelle envelope	135	0.304
endomembrane system	253	0.308
mediator complex	7	0.318
DNA-directed RNA polymerase complex	16	0.318
nuclear DNA-directed RNA polymerase complex	16	0.318
eukaryotic translation initiation factor 3 complex	4	0.32
RNA polymerase complex	16	0.33
apical junction complex	18	0.349
envelope	135	0.355
Golgi membrane	75	0.359
Golgi stack	17	0.37
DNA-directed RNA polymerase II, holoenzyme	14	0.37
protein serine/threonine phosphatase complex	8	0.403
cell-cell junction	44	0.42
tight junction	15	0.448
chromosome, centromeric region	26	0.481
actin cytoskeleton	53	0.485
transcription factor TFIID complex	4	0.493
cortical cytoskeleton	9	0.519
condensed chromosome	25	0.522
histone deacetylase complex	8	0.532
microvillus	10	0.532
external side of plasma membrane	26	0.532
cell surface	62	0.532
intrinsic to organelle membrane	32	0.532
cell body	36	0.532
endoplasmic reticulum part	123	0.532
nucleolar part	5	0.532
integral to organelle membrane	29	0.538
apicolateral plasma membrane	2	0.677
growth cone	12	0.677
lysosomal membrane	19	0.679
neuron projection	79	0.679
basolateral plasma membrane	20	0.679
cytoskeletal part	177	0.706
early endosome	26	0.714
site of polarized growth	12	0.75
kinetochore	18	0.753
intercalated disc	6	0.766
Golgi apparatus part	86	0.766
cortical actin cytoskeleton	5	0.776
Golgi apparatus	156	0.79
organellar small ribosomal subunit	3	0.79
proteasome complex	14	0.79
condensed nuclear chromosome	9	0.79
mitochondrial small ribosomal subunit	3	0.79
extrinsic to membrane	16	0.79
late endosome	20	0.858
microtubule associated complex	16	0.874
brush border	7	0.874
oligosaccharyltransferase complex	2	0.874
dendrite	38	0.874
DNA-directed RNA polymerase II, core complex	2	0.874
cell projection	154	0.887
apical part of cell	32	0.887
U12-type spliceosomal complex	3	0.895
spindle microtubule	5	0.915
cytoskeleton	238	0.967
vesicle coat	5	0.967
cell projection part	74	0.967
cell junction	91	0.99
nuclear ubiquitin ligase complex	1	1
organellar ribosome	4	1
lytic vacuole	42	1
cornified envelope	1	1
extracellular region	141	1
proteinaceous extracellular matrix	23	1
collagen	5	1
basement membrane	6	1
basal lamina	2	1
extracellular space	72	1
cytoplasm	1220	1
mitochondrion	180	1
mitochondrial envelope	74	1
mitochondrial inner membrane	43	1
mitochondrial respiratory chain	11	1
mitochondrial respiratory chain complex I	8	1
mitochondrial matrix	23	1
mitochondrial ribosome	23	1
lysosome	4	1
endosome	42	1
vacuole	71	1
vacuolar membrane	46	1
peroxisome	20	1
peroxisomal membrane	12	1
endoplasmic reticulum	5	1
endoplasmic reticulum lumen	165	1
endoplasmic reticulum-Golgi intermediate compartment	14	1
intermediate filament	8	1
plasma membrane	5	1
integral to plasma membrane	397	1
voltage-gated calcium channel complex	102	1
acetylcholine-gated channel complex	1	1
synaptic vesicle	1	1
integrin complex	7	1
vesicle membrane	3	1
membrane	40	1
integral to membrane	754	1
apical plasma membrane	411	1
myosin complex	20	1
organelle inner membrane	5	1
extrinsic to plasma membrane	53	1
myofibril	9	1
sarcomere	16	1
membrane coat	12	1
transport vesicle	8	1
coated vesicle	15	1
endocytic vesicle	20	1
secretory granule	17	1
integral to Golgi membrane	17	1
small nuclear ribonucleoprotein complex	4	1
cytoplasmic vesicle membrane	3	1
coated vesicle membrane	39	1
NADH dehydrogenase complex	16	1
extracellular matrix	8	1
organelle membrane	31	1
intrinsic to membrane	321	1
anchored to membrane	417	1
intrinsic to plasma membrane	5	1
intrinsic to Golgi membrane	106	1
cytoplasmic vesicle	4	1
microbody membrane	105	1
mitochondrial membrane	5	1
vesicle	72	1
microbody	121	1
receptor complex	12	1
contractile fiber	17	1
extracellular matrix part	18	1
extracellular region part	10	1
organelle part	91	1
membrane part	931	1
mitochondrial part	522	1
cytoplasmic vesicle part	90	1
vacuolar part	46	1
microbody part	26	1
peroxisomal part	7	1
cytoplasmic part	7	1
intracellular organelle part	875	1
contractile fiber part	924	1
mitochondrial membrane part	13	1
synapse part	22	1
plasma membrane part	27	1
intermediate filament cytoskeleton	191	1
synapse	11	1
respiratory chain complex I	45	1
anchored to plasma membrane	8	1
coated membrane	1	1
membrane-bounded vesicle	8	1
dystrophin-associated glycoprotein complex	106	1
clathrin-coated vesicle	3	1
cytoplasmic membrane-bounded vesicle	14	1
proton-transporting two-sector ATPase complex	95	1
Golgi-associated vesicle	5	1
trans-Golgi network transport vesicle	7	1

## Sheet: S5D. KEGG
Table S5D. KEGG pathway enrichment result
Pathway	Counts	P value
Pancreatic cancer	29	2.06e-07
Pathways in cancer	76	3.33e-07
Prostate cancer	28	8.26e-05
Chronic myeloid leukemia	25	8.26e-05
Cell cycle	33	0.000678
p53 signaling pathway	22	0.000678
Epstein-Barr virus infection	26	0.0012
Apoptosis	24	0.00169
Glioma	20	0.00213
Small cell lung cancer	23	0.00213
HTLV-I infection	44	0.00238
Non-small cell lung cancer	17	0.00257
RNA transport	31	0.00279
Melanoma	20	0.00304
Measles	26	0.00395
Influenza A	27	0.00395
Renal cell carcinoma	18	0.00395
Herpes simplex infection	26	0.00435
Lysine degradation	15	0.00483
Jak-STAT signaling pathway	25	0.00483
Toxoplasmosis	24	0.00483
Bladder cancer	11	0.00508
Chagas disease (American trypanosomiasis)	23	0.00515
Colorectal cancer	15	0.00694
MAPK signaling pathway	51	0.0109
Hepatitis C	23	0.0247
Bacterial invasion of epithelial cells	15	0.0271
TGF-beta signaling pathway	20	0.0275
ErbB signaling pathway	20	0.0407
Focal adhesion	38	0.0461
Protein processing in endoplasmic reticulum	26	0.0736
Pertussis	13	0.0772
Osteoclast differentiation	24	0.0891
Circadian rhythm - mammal	7	0.102
RIG-I-like receptor signaling pathway	12	0.108
Tuberculosis	32	0.112
Endometrial cancer	11	0.113
Neurotrophin signaling pathway	24	0.114
Progesterone-mediated oocyte maturation	17	0.119
Legionellosis	10	0.136
Adherens junction	15	0.143
Pathogenic Escherichia coli infection	9	0.143
African trypanosomiasis	7	0.158
Hypertrophic cardiomyopathy (HCM)	7	0.158
Chemokine signaling pathway	33	0.16
Toll-like receptor signaling pathway	19	0.16
Fc gamma R-mediated phagocytosis	19	0.16
Wnt signaling pathway	26	0.177
Malaria	4	0.182
B cell receptor signaling pathway	15	0.209
mTOR signaling pathway	10	0.22
Leukocyte transendothelial migration	20	0.22
T cell receptor signaling pathway	18	0.275
Carbohydrate digestion and absorption	5	0.276
Regulation of actin cytoskeleton	30	0.312
Transcriptional misregulation in cancer	5	0.325
NOD-like receptor signaling pathway	10	0.326
Synthesis and degradation of ketone bodies	3	0.358
Insulin signaling pathway	23	0.358
Cytosolic DNA-sensing pathway	5	0.362
Acute myeloid leukemia	11	0.362
Leishmaniasis	10	0.371
Fanconi anemia pathway	8	0.388
Amyotrophic lateral sclerosis (ALS)	8	0.388
Type I diabetes mellitus	2	0.416
Cysteine and methionine metabolism	7	0.425
RNA degradation	11	0.425
Endocytosis	17	0.425
Notch signaling pathway	9	0.425
Huntington's disease	6	0.425
Pyruvate metabolism	8	0.435
Ether lipid metabolism	7	0.444
Type II diabetes mellitus	9	0.444
Gap junction	15	0.453
Fatty acid elongation	5	0.463
Axon guidance	19	0.465
VEGF signaling pathway	13	0.465
Steroid biosynthesis	4	0.513
Cardiac muscle contraction	3	0.513
Parkinson's disease	4	0.513
Glycerolipid metabolism	9	0.563
One carbon pool by folate	4	0.565
Graft-versus-host disease	4	0.565
Amoebiasis	8	0.581
Viral myocarditis	5	0.587
Terpenoid backbone biosynthesis	4	0.604
Fc epsilon RI signaling pathway	12	0.604
Basal cell carcinoma	8	0.604
Aldosterone-regulated sodium reabsorption	6	0.633
Adipocytokine signaling pathway	10	0.667
Alzheimer's disease	8	0.67
N-Glycan biosynthesis	7	0.692
Pantothenate and CoA biosynthesis	3	0.692
Endocrine and other factor-regulated calcium reabsorption	6	0.692
Cocaine addiction	7	0.692
Salmonella infection	11	0.692
Valine, leucine and isoleucine degradation	7	0.713
Cytokine-cytokine receptor interaction	35	0.713
Fat digestion and absorption	2	0.713
Glycerophospholipid metabolism	12	0.757
Glycosylphosphatidylinositol(GPI)-anchor biosynthesis	3	0.789
Autoimmune thyroid disease	2	0.789
ECM-receptor interaction	12	0.804
Butanoate metabolism	4	0.819
Natural killer cell mediated cytotoxicity	19	0.819
Ribosome biogenesis in eukaryotes	8	0.822
Pyrimidine metabolism	14	0.832
GnRH signaling pathway	13	0.844
Glycosphingolipid biosynthesis - lacto and neolacto series	4	0.85
Cholinergic synapse	13	0.86
Rheumatoid arthritis	3	0.866
Selenocompound metabolism	2	0.883
Glycosphingolipid biosynthesis - globo series	2	0.883
Dorso-ventral axis formation	2	0.883
Glycosaminoglycan biosynthesis - chondroitin sulfate	2	0.954
Dopaminergic synapse	16	0.954
Prion diseases	3	0.954
Epithelial cell signaling in Helicobacter pylori infection	5	0.954
Citrate cycle (TCA cycle)	4	0.955
Sphingolipid metabolism	6	0.955
Tight junction	15	0.955
Long-term depression	9	0.955
Melanogenesis	13	0.955
Dilated cardiomyopathy	10	0.955
Fatty acid biosynthesis	1	0.97
Shigellosis	6	0.971
Glycolysis / Gluconeogenesis	8	1
Pentose phosphate pathway	2	1
Pentose and glucuronate interconversions	2	1
Fructose and mannose metabolism	3	1
Galactose metabolism	2	1
Fatty acid metabolism	5	1
Primary bile acid biosynthesis	1	1
Purine metabolism	14	1
Alanine, aspartate and glutamate metabolism	2	1
Glycine, serine and threonine metabolism	4	1
Arginine and proline metabolism	6	1
Histidine metabolism	2	1
Tryptophan metabolism	3	1
beta-Alanine metabolism	2	1
Taurine and hypotaurine metabolism	1	1
Glutathione metabolism	3	1
Starch and sucrose metabolism	3	1
Mucin type O-Glycan biosynthesis	3	1
Amino sugar and nucleotide sugar metabolism	5	1
Glycosaminoglycan degradation	1	1
Inositol phosphate metabolism	7	1
Arachidonic acid metabolism	3	1
Linoleic acid metabolism	1	1
alpha-Linolenic acid metabolism	1	1
Glycosphingolipid biosynthesis - ganglio series	1	1
Glyoxylate and dicarboxylate metabolism	2	1
Propanoate metabolism	2	1
Riboflavin metabolism	1	1
Nicotinate and nicotinamide metabolism	2	1
Retinol metabolism	2	1
Porphyrin and chlorophyll metabolism	2	1
Sulfur metabolism	1	1
Metabolism of xenobiotics by cytochrome P450	1	1
mRNA surveillance pathway	9	1
PPAR signaling pathway	5	1
Calcium signaling pathway	15	1
Phosphatidylinositol signaling system	8	1
Oocyte meiosis	13	1
SNARE interactions in vesicular transport	1	1
Phagosome	6	1
Vascular smooth muscle contraction	12	1
Hedgehog signaling pathway	5	1
Cell adhesion molecules (CAMs)	10	1
Complement and coagulation cascades	5	1
Antigen processing and presentation	6	1
Intestinal immune network for IgA production	2	1
Long-term potentiation	7	1
Synaptic vesicle cycle	1	1
Retrograde endocannabinoid signaling	6	1
Glutamatergic synapse	8	1
Serotonergic synapse	8	1
GABAergic synapse	4	1
Olfactory transduction	1	1
Phototransduction	2	1
Maturity onset diabetes of the young	1	1
Vasopressin-regulated water reabsorption	1	1
Proximal tubule bicarbonate reclamation	1	1
Salivary secretion	3	1
Gastric acid secretion	5	1
Pancreatic secretion	1	1
Amphetamine addiction	4	1
Morphine addiction	6	1
Alcoholism	16	1
Vibrio cholerae infection	1	1
Staphylococcus aureus infection	1	1
Thyroid cancer	2	1
Allograft rejection	3	1
Arrhythmogenic right ventricular cardiomyopathy (ARVC)	1	1

## Sheet: S5E. Reactoms
Table S5D. Reactoms pathway enrichment result
Pathway	Counts	P value
Gene Expression	181	4.05e-10
Apoptosis	45	1.41e-05
Cellular responses to stress	65	1.41e-05
Programmed Cell Death	45	1.89e-05
Mitotic G1-G1/S phases	38	6.69e-05
Cellular Senescence	40	0.000208
G1/S Transition	32	0.000208
Intrinsic Pathway for Apoptosis	16	0.000518
Cell Cycle, Mitotic	85	0.000518
Cell Cycle	99	0.000566
Downstream signaling events of B Cell Receptor (BCR)	41	0.00188
Eukaryotic Translation Elongation	27	0.00188
Disease	123	0.00188
Influenza Infection	33	0.00188
Influenza Life Cycle	32	0.00188
L13a-mediated translational silencing of Ceruloplasmin expression	30	0.00194
Peptide chain elongation	26	0.00194
3' -UTR-mediated translational regulation	30	0.00194
Generic Transcription Pathway	45	0.00194
Oxidative Stress Induced Senescence	26	0.00194
GTP hydrolysis and joining of the 60S ribosomal subunit	30	0.00202
Translation	37	0.00202
Pre-NOTCH Transcription and Translation	10	0.00209
Oncogene Induced Senescence	13	0.00209
Eukaryotic Translation Initiation	31	0.00237
Cap-dependent Translation Initiation	31	0.00237
Activation of BH3-only proteins	11	0.00239
Pre-NOTCH Expression and Processing	11	0.00343
Orc1 removal from chromatin	21	0.00343
Switching of origins to a post-replicative state	21	0.00343
Formation of a pool of free 40S subunits	27	0.00343
Nonsense Mediated Decay (NMD) independent of the Exon Junction Complex (EJC)	26	0.00343
M/G1 Transition	23	0.00393
DNA Replication Pre-Initiation	23	0.00393
Nonsense-Mediated Decay (NMD)	29	0.00393
Nonsense Mediated Decay (NMD) enhanced by the Exon Junction Complex (EJC)	29	0.00393
DNA Replication	27	0.00418
Signaling by SCF-KIT	33	0.00436
Removal of licensing factors from origins	21	0.00436
Regulation of DNA replication	21	0.00436
S Phase	30	0.00439
G2/M Checkpoints	17	0.00439
Cell Cycle Checkpoints	31	0.00471
Viral mRNA Translation	24	0.00476
Signaling by Wnt	52	0.00489
Influenza Viral RNA Transcription and Replication	29	0.00507
Transcriptional activity of SMAD2/SMAD3:SMAD4 heterotrimer	15	0.0053
Regulation of mRNA stability by proteins that bind AU-rich elements	24	0.0053
Signaling by TGF-beta Receptor Complex	21	0.00549
Diseases of signal transduction	50	0.00549
Infectious disease	70	0.00595
Eukaryotic Translation Termination	24	0.00595
Developmental Biology	82	0.00641
Signaling by the B Cell Receptor (BCR)	42	0.00687
Cyclin A:Cdk2-associated events at S phase entry	18	0.00746
Synthesis of DNA	25	0.00752
Transcriptional Regulation by TP53	17	0.00868
TP53 Regulates Metabolic Genes	17	0.00868
Signaling by NOTCH	23	0.00951
Metabolism of proteins	112	0.00997
Cyclin E associated events during G1/S transition	18	0.0106
SRP-dependent cotranslational protein targeting to membrane	27	0.0112
GAB1 signalosome	25	0.0112
Post-transcriptional silencing by small RNAs	5	0.0122
GP1b-IX-V activation signalling	6	0.0122
Ligand-dependent caspase activation	8	0.0122
TCF dependent signaling in response to WNT	38	0.0122
Caspase activation via extrinsic apoptotic signalig pathway	10	0.0125
CDT1 association with the CDC6:ORC:origin complex	17	0.0143
G1/S DNA Damage Checkpoints	17	0.0143
E2F mediated regulation of DNA replication	11	0.0148
SUMOylation	21	0.0148
SUMOylation of DNA damage response and repair proteins	20	0.0148
SUMO E3 ligases SUMOylate target proteins	20	0.0148
Activation of the pre-replicative complex	11	0.0148
Triglyceride Biosynthesis	13	0.0148
Toll Like Receptor 4 (TLR4) Cascade	24	0.0155
Innate Immune System	99	0.0155
Assembly of the pre-replicative complex	18	0.0155
beta-catenin independent WNT signaling	27	0.0161
PI3K/AKT activation	24	0.0177
p53-Dependent G1 DNA Damage Response	16	0.0186
p53-Dependent G1/S DNA damage checkpoint	16	0.0186
Activated TLR4 signalling	23	0.0216
PCP/CE pathway	20	0.0224
Mismatch repair (MMR) directed by MSH2:MSH6 (MutSalpha)	7	0.0224
PI3K events in ERBB4 signaling	23	0.0225
PIP3 activates AKT signaling	23	0.0225
PI3K events in ERBB2 signaling	23	0.0225
Fc epsilon receptor (FCERI) signaling	36	0.0225
PI-3K cascade:FGFR1	23	0.0225
PI-3K cascade:FGFR2	23	0.0225
PI-3K cascade:FGFR3	23	0.0225
PI-3K cascade:FGFR4	23	0.0225
NGF signalling via TRKA from the plasma membrane	39	0.0251
SCF(Skp2)-mediated degradation of p27/p21	15	0.0251
Signaling by PDGF	37	0.0253
Signalling by NGF	52	0.0309
Mismatch Repair	7	0.0309
ER-Phagosome pathway	17	0.0328
Host Interactions of HIV factors	28	0.0332
Role of LAT2/NTAL/LAB on calcium mobilization	24	0.0336
Small interfering RNA (siRNA) biogenesis	5	0.0362
Downstream signal transduction	32	0.0371
G0 and Early G1	8	0.0405
PKMTs methylate histone lysines	14	0.0424
CDK-mediated phosphorylation and removal of Cdc6	14	0.0424
Mitotic G2-G2/M phases	25	0.0426
Adaptive Immune System	75	0.0428
TRIF-mediated TLR3/TLR4 signaling	19	0.0428
M Phase	45	0.0475
MyD88-independent TLR3/TLR4 cascade	19	0.0484
Toll Like Receptor 3 (TLR3) Cascade	19	0.0484
Autodegradation of the E3 ubiquitin ligase COP1	14	0.0485
E2F-enabled inhibition of pre-replication complex formation	5	0.055
BMAL1:CLOCK,NPAS2 activates circadian gene expression	7	0.055
Hedgehog 'on' state	19	0.055
Dimerization of procaspase-8	5	0.055
Stabilization of p53	14	0.055
Ubiquitin Mediated Degradation of Phosphorylated Cdc25A	14	0.055
p53-Independent DNA Damage Response	14	0.055
p53-Independent G1/S DNA damage checkpoint	14	0.055
Activation of ATR in response to replication stress	11	0.0594
Asymmetric localization of PCP proteins	15	0.0597
Translation initiation complex formation	15	0.0597
Ribosomal scanning and start codon recognition	15	0.0597
Axon guidance	53	0.0621
Translocation of GLUT4 to the plasma membrane	14	0.0627
Signaling by BMP	8	0.0627
SMAD2/SMAD3:SMAD4 heterotrimer regulates transcription	9	0.0673
Chromatin modifying enzymes	41	0.0673
Chromatin organization	41	0.0673
Activation of the mRNA upon binding of the cap-binding complex and eIFs, and subsequent binding to 43S	15	0.0673
Class I MHC mediated antigen processing & presentation	21	0.0673
AKT phosphorylates targets in the nucleus	4	0.0673
Toll-Like Receptors Cascades	24	0.0685
Fatty acid, triacylglycerol, and ketone body metabolism	26	0.0685
Semaphorin interactions	16	0.0694
degradation of AXIN	14	0.0694
DAP12 signaling	31	0.07
HIV Infection	41	0.0741
Mismatch repair (MMR) directed by MSH2:MSH3 (MutSbeta)	6	0.0741
Death Receptor Signalling	6	0.0741
Immune System	146	0.0748
Regulation by c-FLIP	5	0.0748
CASP8 activity is inhibited	5	0.0748
Activation of NF-kappaB in B cells	16	0.0759
Degradation of beta-catenin by the destruction complex	16	0.0759
AUF1 (hnRNP D0) destabilizes mRNA	14	0.0762
Regulation of ornithine decarboxylase (ODC)	13	0.0814
Toll Like Receptor 10 (TLR10) Cascade	16	0.0852
Toll Like Receptor 5 (TLR5) Cascade	16	0.0852
MyD88 cascade initiated on plasma membrane	16	0.0852
RHO GTPases Activate Formins	22	0.0854
EPHB-mediated forward signaling	11	0.0885
Signaling by ERBB2	30	0.09
Regulation of KIT signaling	6	0.09
Signaling by FGFR1 fusion mutants	6	0.09
Cyclin D associated events in G1	9	0.09
G1 Phase	9	0.09
Cyclin A/B1 associated events during G2/M transition	6	0.09
G2/M Transition	23	0.09
G2/M DNA damage checkpoint	6	0.09
mRNA Splicing - Major Pathway	24	0.09
mRNA Splicing	24	0.09
Formation of the ternary complex, and subsequently, the 43S complex	13	0.09
TRAF6 mediated NF-kB activation	6	0.09
TRAF6 mediated induction of NFkB and MAP kinases upon TLR7/8 or 9 activation	16	0.09
MyD88:Mal cascade initiated on plasma membrane	17	0.0903
Toll Like Receptor TLR1:TLR2 Cascade	17	0.0903
Toll Like Receptor TLR6:TLR2 Cascade	17	0.0903
Toll Like Receptor 2 (TLR2) Cascade	17	0.0903
EPH-ephrin mediated repulsion of cells	12	0.0903
Apoptosis induced DNA fragmentation	4	0.0928
Activation of DNA fragmentation factor	4	0.0928
CDC6 association with the ORC:origin complex	4	0.0928
Loss of Nlp from mitotic centrosomes	15	0.093
Loss of proteins required for interphase microtubule organization from the centrosome	15	0.093
Association of licensing factors with the pre-replicative complex	5	0.093
Chk1/Chk2(Cds1) mediated inactivation of Cyclin B:Cdk1 complex	5	0.093
Toll Like Receptor 7/8 (TLR7/8) Cascade	16	0.0952
MyD88 dependent cascade initiated on endosome	16	0.0952
Cross-presentation of soluble exogenous antigens (endosomes)	12	0.101
CLEC7A (Dectin-1) signaling	21	0.101
Signaling by EGFR	32	0.105
Signaling by ERBB4	28	0.107
Antigen processing: Ubiquitination & Proteasome degradation	13	0.107
Signal amplification	6	0.111
Degradation of GLI2 by the proteasome	14	0.112
Processing of Capped Intron-Containing Pre-mRNA	24	0.116
Antigen processing-Cross presentation	17	0.116
Toll Like Receptor 9 (TLR9) Cascade	16	0.116
Signaling by FGFR	29	0.116
Downregulation of SMAD2/3:SMAD4 transcriptional activity	7	0.116
Recruitment of mitotic centrosome proteins and complexes	16	0.116
Centrosome maturation	16	0.116
Anchoring of the basal body to the plasma membrane	19	0.116
Signaling by FGFR1	29	0.116
Signaling by FGFR2	29	0.116
Signaling by FGFR3	29	0.116
Signaling by FGFR4	29	0.116
Activation of BAD and translocation to mitochondria	5	0.119
Downstream signaling of activated FGFR1	27	0.119
Downstream signaling of activated FGFR2	27	0.119
Downstream signaling of activated FGFR3	27	0.119
Downstream signaling of activated FGFR4	27	0.119
G1/S-Specific Transcription	5	0.119
DAP12 interactions	32	0.12
Regulation of activated PAK-2p34 by proteasome mediated degradation	12	0.123
EPH-Ephrin signaling	18	0.124
Interactions of Rev with host cellular proteins	9	0.128
Signaling by FGFR1 in disease	9	0.128
Signaling by FGFR1 mutants	9	0.128
Separation of Sister Chromatids	29	0.129
Signaling by WNT in cancer	6	0.13
MicroRNA (miRNA) biogenesis	7	0.134
Regulation of Apoptosis	12	0.137
Ubiquitin-dependent degradation of Cyclin D1	12	0.137
Ubiquitin-dependent degradation of Cyclin D	12	0.137
Regulation of cholesterol biosynthesis by SREBP (SREBF)	10	0.139
Signaling by Hedgehog	22	0.139
degradation of DVL	13	0.14
Mitotic Anaphase	30	0.14
Hedgehog ligand biogenesis	14	0.143
APC/C-mediated degradation of cell cycle proteins	17	0.145
Regulation of mitotic cell cycle	17	0.145
Mitotic Metaphase and Anaphase	30	0.149
TRAF3-dependent IRF activation pathway	5	0.149
Vpu mediated degradation of CD4	12	0.151
deactivation of the beta-catenin transactivating complex	10	0.157
Antigen Presentation: Folding, assembly and peptide loading of class I MHC	7	0.158
Signaling by VEGF	20	0.167
Mitotic Prometaphase	20	0.167
Circadian Clock	9	0.168
TRIF-mediated programmed cell death	4	0.168
Negative regulation of the PI3K/AKT network	3	0.171
SUMO is transferred from E1 to E2 (UBE2I, UBC9)	3	0.171
HSF1 activation	3	0.171
Assembly of the ORC complex at the origin of replication	3	0.171
TRAIL signaling	3	0.171
APC/C:Cdc20 mediated degradation of mitotic proteins	15	0.172
Transcriptional regulation of pluripotent stem cells	8	0.175
Apoptotic execution phase	11	0.183
Transport of Mature mRNA derived from an Intron-Containing Transcript	7	0.185
p130Cas linkage to MAPK signaling for integrins	5	0.185
Constitutive Signaling by EGFRvIII	5	0.185
Signaling by EGFRvIII in Cancer	5	0.185
Vif-mediated degradation of APOBEC3G	12	0.185
Activation of APC/C and APC/C:Cdc20 mediated degradation of mitotic proteins	15	0.186
GLI3 is processed to GLI3R by the proteasome	13	0.186
Signaling by FGFR in disease	10	0.197
Rev-mediated nuclear export of HIV RNA	8	0.202
Hedgehog 'off' state	16	0.203
SCF-beta-TrCP mediated degradation of Emi1	12	0.204
Fcgamma receptor (FCGR) dependent phagocytosis	15	0.204
Cellular response to heat stress	15	0.204
Degradation of GLI1 by the proteasome	13	0.204
Activation of gene expression by SREBF (SREBP)	7	0.211
MAPK targets/ Nuclear events mediated by MAP kinases	7	0.211
Platelet Aggregation (Plug Formation)	9	0.211
Interleukin receptor SHC signaling	7	0.211
Condensation of Prometaphase Chromosomes	4	0.213
negative regulation of TCF-dependent signaling by WNT ligand antagonists	4	0.213
Formation of tubulin folding intermediates by CCT/TriC	6	0.22
Fatty Acyl-CoA Biosynthesis	6	0.22
Hh mutants that don't undergo autocatalytic processing are degraded by ERAD	12	0.222
Hh mutants abrogate ligand secretion	12	0.222
Activation of IRF3/IRF7 mediated by TBK1/IKK epsilon	5	0.222
VEGFA-VEGFR2 Pathway	18	0.222
Sphingolipid de novo biosynthesis	8	0.224
Apoptotic factor-mediated response	3	0.235
Hydrolysis of LPC	3	0.235
DEx/H-box helicases activate type I IFN and inflammatory cytokines production	3	0.235
Loss of Function of SMAD2/3 in Cancer	3	0.235
SMAD2/3 MH2 Domain Mutants in Cancer	3	0.235
NrCAM interactions	3	0.235
APC:Cdc20 mediated degradation of cell cycle proteins prior to satisfation of the cell cycle checkpoint	14	0.236
FGFR1 mutant receptor activation	7	0.237
Integrin alphaIIb beta3 signaling	7	0.237
TRAF6 Mediated Induction of proinflammatory cytokines	12	0.239
Phospholipid metabolism	25	0.245
PI3K/AKT Signaling in Cancer	16	0.245
Regulation of PLK1 Activity at G2/M Transition	16	0.245
Membrane Trafficking	26	0.25
Insulin processing	6	0.25
disassembly of the destruction complex and recruitment of AXIN to the membrane	6	0.25
APC/C:Cdh1 mediated degradation of Cdc20 and other APC/C:Cdh1 targeted proteins in late mitosis/early G1	14	0.254
Attenuation phase	4	0.26
Butyrate Response Factor 1 (BRF1) destabilizes mRNA	5	0.26
Regulation of necroptotic cell death	5	0.26
NF-kB activation through FADD/RIP-1 pathway mediated by caspase-8 and -10	4	0.26
Synthesis of PA	7	0.27
DNA Repair	25	0.272
APC/C:Cdc20 mediated degradation of Securin	13	0.28
Dectin-1 mediated noncanonical NF-kB signaling	12	0.285
Ca2+ pathway	9	0.287
Deadenylation of mRNA	6	0.292
C-type lectin receptors (CLRs)	22	0.305
RIG-I/MDA5 mediated induction of IFN-alpha/beta pathways	13	0.306
Transport of Mature Transcript to Cytoplasm	7	0.309
BH3-only proteins associate with and inactivate anti-apoptotic BCL-2 members	3	0.31
Signaling by TGF-beta Receptor Complex in Cancer	3	0.31
Thromboxane signalling through TP receptor	3	0.31
HuR stabilizes mRNA	3	0.31
Post-translational protein modification	49	0.316
Interleukin-2 signaling	9	0.316
Chylomicron-mediated lipid transport	4	0.32
Autodegradation of Cdh1 by Cdh1:APC/C	12	0.335
Signaling by NOTCH1	12	0.335
Fanconi Anemia pathway	6	0.335
Resolution of Sister Chromatid Cohesion	17	0.335
RHO GTPase Effectors	38	0.335
Regulation of HSF1-mediated heat shock response	11	0.34
Negative regulators of RIG-I/MDA5 signaling	7	0.344
Cdc20:Phospho-APC/C mediated degradation of Cyclin A	13	0.353
Constitutive Signaling by Ligand-Responsive EGFR Cancer Variants	5	0.356
Signaling by EGFR in Cancer	5	0.356
Synthesis and interconversion of nucleotide di- and triphosphates	5	0.356
RIPK1-mediated regulated necrosis	5	0.356
Regulated Necrosis	5	0.356
Signaling by Ligand-Responsive EGFR Variants in Cancer	5	0.356
Regulation of Hypoxia-inducible Factor (HIF) by oxygen	6	0.368
Chondroitin sulfate/dermatan sulfate metabolism	10	0.368
Activated NOTCH1 Transmits Signal to the Nucleus	6	0.368
Cellular response to hypoxia	6	0.368
Syndecan interactions	6	0.368
Sema4D in semaphorin signaling	6	0.368
Deadenylation-dependent mRNA decay	10	0.368
Recycling pathway of L1	6	0.368
Signaling by Interleukins	19	0.368
MAP kinase activation in TLR cascade	10	0.368
L1CAM interactions	15	0.37
Nuclear import of Rev protein	7	0.372
Signalling to ERKs	8	0.372
Platelet activation, signaling and aggregation	31	0.372
Regulation of IFNG signaling	4	0.372
Regulation of APC/C activators between G1/S and early anaphase	14	0.377
Processing and activation of SUMO	3	0.377
Folding of actin by CCT/TriC	3	0.377
Association of TriC/CCT with target proteins during biosynthesis	3	0.377
Nuclear Events (kinase and transcription factor activation)	5	0.399
Signaling by Hippo	5	0.399
VxPx cargo-targeting to cilium	5	0.399
Respiratory electron transport	14	0.405
Transcriptional regulation of white adipocyte differentiation	11	0.418
Glycerophospholipid biosynthesis	16	0.429
HIV Transcription Initiation	9	0.436
RNA Polymerase II HIV Promoter Escape	9	0.436
GRB2:SOS provides linkage to MAPK signaling for Integrins	4	0.436
RNA Polymerase II Promoter Escape	9	0.436
RNA Polymerase II Transcription Pre-Initiation And Promoter Opening	9	0.436
RNA Polymerase II Transcription Initiation	9	0.436
RNA Polymerase II Transcription Initiation And Promoter Clearance	9	0.436
N-Glycan antennae elongation	4	0.436
Interleukin-6 signaling	3	0.443
Inhibition of replication initiation of damaged DNA by RB1/E2F1	3	0.443
Methylation	3	0.443
Synthesis of PIPs at the plasma membrane	7	0.443
Signalling to RAS	6	0.443
Removal of the Flap Intermediate from the C-strand	3	0.443
Synthesis of pyrophosphates in the cytosol	3	0.443
Regulated proteolysis of p75NTR	3	0.443
Vitamin B5 (pantothenate) metabolism	3	0.443
HS-GAG biosynthesis	6	0.443
Cohesin Loading onto Chromatin	3	0.443
POU5F1 (OCT4), SOX2, NANOG activate genes related to proliferation	5	0.443
HSF1-dependent transactivation	5	0.443
G alpha (12/13) signalling events	11	0.443
Golgi Associated Vesicle Biogenesis	6	0.443
Signal transduction by L1	5	0.443
Signaling by FGFR2 in disease	6	0.443
Signaling by FGFR2 mutants	6	0.443
Double-Strand Break Repair	5	0.443
Formation of incision complex in GG-NER	5	0.443
Dual incision reaction in GG-NER	5	0.443
Late Phase of HIV Life Cycle	21	0.457
Constitutive Signaling by Aberrant PI3K in Cancer	11	0.459
Respiratory electron transport, ATP synthesis by chemiosmotic coupling, and heat production by uncoupling proteins.	17	0.461
Translesion synthesis by REV1	4	0.468
GPVI-mediated activation cascade	6	0.468
Polo-like kinase mediated events	4	0.468
Interactions of Vpr with host cellular proteins	7	0.468
p75NTR signals via NF-kB	4	0.468
Regulatory RNA pathways	17	0.468
TGF-beta receptor signaling in EMT (epithelial to mesenchymal transition)	4	0.468
Non-integrin membrane-ECM interactions	10	0.468
Cooperation of Prefoldin and TriC/CCT in actin and tubulin folding	6	0.468
Protein folding	7	0.468
Sema3A PAK dependent Axon repulsion	4	0.468
CRMPs in Sema3A signaling	4	0.468
Sema4D induced cell migration and growth-cone collapse	5	0.468
Transcriptional regulation by small RNAs	13	0.468
RHO GTPases Activate ROCKs	4	0.468
Signaling by FGFR3 mutants	5	0.468
Signaling by FGFR4 in disease	6	0.468
Signaling by FGFR4 mutants	6	0.468
Signaling by FGFR3 in disease	5	0.468
Constitutive Signaling by AKT1 E17K in Cancer	5	0.468
Homologous Recombination Repair	4	0.468
Homologous recombination repair of replication-independent double-strand breaks	4	0.468
Synthesis of very long-chain fatty acyl-CoAs	4	0.468
Regulation of signaling by CBL	4	0.468
Downstream TCR signaling	9	0.468
Signaling by Type 1 Insulin-like Growth Factor 1 Receptor (IGF1R)	15	0.476
IGF1R signaling cascade	15	0.476
Insulin receptor signalling cascade	15	0.476
Assembly of the primary cilium	26	0.479
Signaling by Rho GTPases	52	0.485
RNA Polymerase II Transcription	18	0.49
Post-Elongation Processing of Intron-Containing pre-mRNA	7	0.496
HIV Life Cycle	22	0.496
mRNA 3'-end processing	7	0.496
Signaling by NOTCH1 HD Domain Mutants in Cancer	3	0.498
Constitutive Signaling by NOTCH1 HD Domain Mutants	3	0.498
CTLA4 inhibitory signaling	3	0.498
Purine ribonucleoside monophosphate biosynthesis	3	0.498
FCERI mediated NF-kB activation	6	0.503
Chaperonin-mediated protein folding	6	0.503
EPHA-mediated growth cone collapse	6	0.503
TRAF6 mediated IRF7 activation	6	0.503
Acyl chain remodelling of PG	4	0.505
Synthesis of glycosylphosphatidylinositol (GPI)	4	0.505
ERK/MAPK targets	4	0.505
Tristetraprolin (TTP) destabilizes mRNA	4	0.505
KSRP destabilizes mRNA	4	0.505
Thrombin signalling through proteinase activated receptors (PARs)	4	0.505
Translesion synthesis by POLK	4	0.505
Translesion synthesis by POLI	4	0.505
Inflammasomes	4	0.505
mRNA Splicing - Minor Pathway	8	0.505
Beta-catenin phosphorylation cascade	2	0.514
NADE modulates death signalling	2	0.514
MASTL Facilitates Mitotic Progression	2	0.514
Signaling by NOTCH1 t(7;9)(NOTCH1:M1580_K2555) Translocation Mutant	2	0.514
Constitutive Signaling by NOTCH1 t(7;9)(NOTCH1:M1580_K2555) Translocation Mutant	2	0.514
misspliced GSK3beta mutants stabilize beta-catenin	2	0.514
Ligand-receptor interactions	2	0.514
Presynaptic phase of homologous DNA pairing and strand exchange	2	0.514
Homologous DNA pairing and strand exchange	2	0.514
Interleukin-3, 5 and GM-CSF signaling	8	0.542
Oxygen-dependent proline hydroxylation of Hypoxia-inducible Factor Alpha	4	0.549
Synthesis of PE	3	0.549
PI Metabolism	9	0.549
Signaling by Activin	3	0.549
Processive synthesis on the C-strand of the telomere	3	0.549
PECAM1 interactions	3	0.549
IRS-related events triggered by IGF1R	14	0.549
SHC-related events triggered by IGF1R	4	0.549
DNA Damage/Telomere Stress Induced Senescence	7	0.549
Defective EXT2 causes exostoses 2	3	0.549
Defective EXT1 causes exostoses 1, TRPS2 and CHDS	3	0.549
CDO in myogenesis	5	0.549
Post-chaperonin tubulin folding pathway	4	0.549
Ionotropic activity of Kainate Receptors	3	0.549
Activation of Ca-permeable Kainate Receptor	3	0.549
Myogenesis	5	0.549
Diseases of Immune System	5	0.549
Diseases associated with the TLR signaling cascade	5	0.549
The NLRP3 inflammasome	3	0.549
TCR signaling	11	0.558
RNA Polymerase II Pre-transcription Events	11	0.558
Nucleotide-binding domain, leucine rich repeat containing receptor (NLR) signaling pathways	8	0.564
Vpr-mediated nuclear import of PICs	6	0.57
Vesicle-mediated transport	28	0.571
Nucleotide Excision Repair	9	0.575
IRE1alpha activates chaperones	10	0.585
Apoptotic cleavage of cellular proteins	7	0.59
Metal ion SLC transporters	5	0.591
p75 NTR receptor-mediated signalling	14	0.598
Resolution of AP sites via the multiple-nucleotide patch replacement pathway	4	0.599
STING mediated induction of host immune responses	2	0.599
Pre-NOTCH Processing in Golgi	2	0.599
CREB phosphorylation	2	0.599
Regulation of actin dynamics for phagocytic cup formation	9	0.599
Formation of Senescence-Associated Heterochromatin Foci (SAHF)	2	0.599
TGFBR1 KD Mutants in Cancer	2	0.599
Loss of Function of TGFBR1 in Cancer	2	0.599
ADP signalling through P2Y purinoceptor 12	2	0.599
Other semaphorin interactions	4	0.599
Zinc efflux and compartmentalization by the SLC30 family	2	0.599
Cell-extracellular matrix interactions	4	0.599
IkBA variant leads to EDA-ID	2	0.599
Transport of nucleosides and free purine and pyrimidine bases across the plasma membrane	2	0.599
IKK complex recruitment mediated by RIP1	4	0.599
TGF-beta receptor signaling activates SMADs	6	0.6
Nuclear Pore Complex (NPC) Disassembly	6	0.6
IRS-mediated signalling	13	0.6
ISG15 antiviral mechanism	11	0.6
Antiviral mechanism by IFN-stimulated genes	11	0.6
ZBP1(DAI) mediated induction of type I IFNs	3	0.6
Transcription of the HIV genome	11	0.6
p38MAPK events	3	0.6
NF-kB is activated and signals survival	3	0.6
Synthesis of Prostaglandins (PG) and Thromboxanes (TX)	3	0.6
Transcription	24	0.6
Elastic fibre formation	7	0.607
Glycosaminoglycan metabolism	18	0.612
Downregulation of TGF-beta receptor signaling	5	0.612
Signaling by NOTCH1 PEST Domain Mutants in Cancer	8	0.612
Signaling by NOTCH1 in Cancer	8	0.612
Constitutive Signaling by NOTCH1 PEST Domain Mutants	8	0.612
Signaling by NOTCH1 HD+PEST Domain Mutants in Cancer	8	0.612
Constitutive Signaling by NOTCH1 HD+PEST Domain Mutants	8	0.612
CD28 co-stimulation	5	0.612
Regulation of IFNA signaling	5	0.612
RHO GTPases activate PKNs	10	0.62
Prolonged ERK activation events	4	0.642
NOTCH1 Intracellular Domain Regulates Transcription	7	0.642
Glucose transport	7	0.642
N-glycan antennae elongation in the medial/trans-Golgi	4	0.642
Costimulation by the CD28 family	9	0.652
IRS-related events	13	0.652
Viral Messenger RNA Synthesis	5	0.659
GRB2 events in EGFR signaling	3	0.659
Condensation of Prophase Chromosomes	5	0.659
Prefoldin mediated transfer of substrate to CCT/TriC	5	0.659
SEMA3A-Plexin repulsion signaling by inhibiting Integrin adhesion	3	0.659
DCC mediated attractive signaling	3	0.659
VEGFR2 mediated cell proliferation	5	0.659
Metabolism of lipids and lipoproteins	71	0.659
Mitotic Telophase/Cytokinesis	3	0.659
Removal of the Flap Intermediate	3	0.659
PI3K Cascade	11	0.666
Synthesis of PG	2	0.666
ChREBP activates metabolic gene expression	2	0.666
G beta:gamma signalling through PI3Kgamma	2	0.666
Sema4D mediated inhibition of cell attachment and migration	2	0.666
Ligand-independent caspase activation via DCC	2	0.666
Inactivation of Cdc42 and Rac	2	0.666
Organic anion transporters	2	0.666
repression of WNT target genes	2	0.666
IKBKG deficiency causes anhidrotic ectodermal dysplasia with immunodeficiency (EDA-ID) (via TLR)	2	0.666
Recruitment of repair and signaling proteins to double-strand breaks	2	0.666
Dissolution of Fibrin Clot	2	0.666
XBP1(S) activates chaperone genes	9	0.668
Nef-mediates down modulation of cell surface receptors by recruiting them to clathrin adapters	4	0.676
GRB2 events in ERBB2 signaling	4	0.676
Chondroitin sulfate biosynthesis	4	0.676
HS-GAG degradation	4	0.676
Role of phospholipids in phagocytosis	4	0.676
Signaling by Leptin	4	0.676
Meiosis	13	0.685
Mitotic Prophase	12	0.689
Signaling by NOTCH2	5	0.689
Detoxification of Reactive Oxygen Species	5	0.689
Global Genomic NER (GG-NER)	6	0.693
Translesion synthesis by Y family DNA polymerases bypasses lesions on DNA template	6	0.693
Heparan sulfate/heparin (HS-GAG) metabolism	8	0.693
Hexose transport	7	0.693
Molecules associated with elastic fibres	6	0.693
Amino acid and oligopeptide SLC transporters	8	0.693
Repair synthesis for gap-filling by DNA polymerase in TC-NER	3	0.696
SHC-mediated signalling	3	0.696
SHC1 events in EGFR signaling	3	0.696
Metabolism of polyamines	3	0.696
CD28 dependent PI3K/Akt signaling	3	0.696
Signal regulatory protein (SIRP) family interactions	3	0.696
RHO GTPases activate CIT	3	0.696
Repair synthesis of patch ~27-30 bases long by DNA polymerase	3	0.696
Platelet Adhesion to exposed collagen	3	0.696
IRAK1 recruits IKK complex	3	0.696
TRAF6 mediated induction of TAK1 complex	3	0.696
IRAK1 recruits IKK complex upon TLR7/8 or 9 stimulation	3	0.696
The citric acid (TCA) cycle and respiratory electron transport	20	0.698
Regulation of gene expression by Hypoxia-inducible Factor	2	0.72
Endosomal/Vacuolar pathway	2	0.72
RORA activates gene expression	2	0.72
A third proteolytic cleavage releases NICD	2	0.72
Gap junction trafficking and regulation	2	0.72
Nef Mediated CD4 Down-regulation	2	0.72
Regulation of Glucokinase by Glucokinase Regulatory Protein	5	0.72
ER to Golgi Transport	2	0.72
trans-Golgi Network Vesicle Budding	7	0.72
WNT mediated activation of DVL	2	0.72
COPII (Coat Protein 2) Mediated Vesicle Transport	2	0.72
Senescence-Associated Secretory Phenotype (SASP)	11	0.72
Prostanoid ligand receptors	2	0.72
Clathrin derived vesicle budding	7	0.72
CREB phosphorylation through the activation of Ras	5	0.72
CHL1 interactions	2	0.72
Uptake and function of anthrax toxins	2	0.72
RHO GTPases Activate Rhotekin and Rhophilins	2	0.72
TNF signaling	2	0.72
Transport to the Golgi and subsequent modification	6	0.72
Cleavage of Growing Transcript in the Termination Region	7	0.741
ARMS-mediated activation	3	0.741
Lipoprotein metabolism	4	0.741
Cholesterol biosynthesis	4	0.741
snRNP Assembly	4	0.741
Metabolism of non-coding RNA	4	0.741
Unfolded Protein Response (UPR)	11	0.741
Rap1 signalling	3	0.741
Asparagine N-linked glycosylation	17	0.741
FRS-mediated FGFR1 signaling	5	0.741
Processive synthesis on the lagging strand	3	0.741
RNA Polymerase II Transcription Termination	7	0.741
DNA Damage Bypass	7	0.741
Post-Elongation Processing of the Transcript	7	0.741
TRAF6 mediated IRF7 activation in TLR7/8 or 9 signaling	3	0.741
Growth hormone receptor signaling	4	0.741
Rho GTPase cycle	18	0.754
RAF/MAP kinase cascade	2	0.77
Gap-filling DNA repair synthesis and ligation in TC-NER	3	0.77
SHC1 events in ERBB2 signaling	4	0.77
Sulfur amino acid metabolism	4	0.77
Nef mediated downregulation of MHC class I complex cell surface expression	2	0.77
Synthesis of PIPs at the Golgi membrane	3	0.77
Cytosolic sensors of pathogen-associated DNA	9	0.77
eNOS activation	2	0.77
Abacavir transport and metabolism	2	0.77
ECM proteoglycans	10	0.77
Glycogen storage diseases	2	0.77
Myoclonic epilepsy of Lafora	2	0.77
Regulation of lipid metabolism by Peroxisome proliferator-activated receptor alpha (PPARalpha)	9	0.77
Reduction of cytosolic Ca++ levels	2	0.77
ADP signalling through P2Y purinoceptor 1	2	0.77
Netrin mediated repulsion signals	2	0.77
Regulation of the Fanconi anemia pathway	2	0.77
Zinc transporters	3	0.77
CREB phosphorylation through the activation of CaMKII	3	0.77
Interleukin-1 signaling	7	0.77
Activation of the AP-1 family of transcription factors	2	0.77
Activation of Kainate Receptors upon glutamate binding	3	0.77
WNT5A-dependent internalization of FZD4	2	0.77
Activation of SMO	2	0.77
PCNA-Dependent Long Patch Base Excision Repair	3	0.77
Diseases of carbohydrate metabolism	2	0.77
Branched-chain amino acid catabolism	3	0.77
Resolution of Abasic Sites (AP sites)	5	0.77
Purine catabolism	2	0.77
Signaling by Insulin receptor	16	0.77
Gap-filling DNA repair synthesis and ligation in GG-NER	3	0.77
SHC-related events	3	0.77
Meiotic recombination	8	0.77
Transcription-coupled NER (TC-NER)	7	0.78
Cargo trafficking to the periciliary membrane	6	0.793
Interferon gamma signaling	11	0.797
RMTs methylate histone arginines	5	0.8
FRS-mediated FGFR2 signaling	5	0.8
Negative regulation of FGFR1 signaling	5	0.8
DNA strand elongation	5	0.8
Base Excision Repair	5	0.8
Cell surface interactions at the vascular wall	14	0.811
A tetrasaccharide linker sequence is required for GAG synthesis	4	0.811
Basigin interactions	4	0.811
Lysosome Vesicle Biogenesis	4	0.811
Downregulation of ERBB2:ERBB3 signaling	2	0.812
Synthesis of PC	3	0.812
NICD traffics to nucleus	2	0.812
Golgi Cisternae Pericentriolar Stack Reorganization	2	0.812
Formation of ATP by chemiosmotic coupling	3	0.812
Frs2-mediated activation	3	0.812
Glutathione synthesis and recycling	2	0.812
Unwinding of DNA	2	0.812
RIP-mediated NFkB activation via ZBP1	2	0.812
Axonal growth inhibition (RHOA activation)	2	0.812
Signaling by NOTCH3	2	0.812
Signaling by NOTCH4	2	0.812
AKT phosphorylates targets in the cytosol	2	0.812
Dermatan sulfate biosynthesis	2	0.812
NOTCH2 intracellular domain regulates transcription	2	0.812
Establishment of Sister Chromatid Cohesion	2	0.812
NOTCH2 Activation and Transmission of Signal to the Nucleus	3	0.812
Notch-HLH transcription pathway	2	0.812
Apoptotic cleavage of cell adhesion proteins	2	0.812
Recruitment of NuMA to mitotic centrosomes	2	0.812
G-protein beta:gamma signalling	2	0.812
mRNA decay by 3' to 5' exoribonuclease	2	0.812
MyD88 deficiency (TLR2/4)	2	0.812
IRAK4 deficiency (TLR2/4)	2	0.812
Calnexin/calreticulin cycle	2	0.812
Retinoid metabolism and transport	6	0.812
Purine metabolism	5	0.815
Hemostasis	60	0.816
Recognition of DNA damage by PCNA-containing replication complex	4	0.83
Post-translational modification: synthesis of GPI-anchored proteins	4	0.83
EGFR downregulation	4	0.83
Diseases associated with glycosaminoglycan metabolism	4	0.83
Diseases of glycosylation	4	0.83
Metabolism of nucleotides	11	0.845
Translesion Synthesis by POLH	3	0.846
Signaling by NODAL	3	0.846
Defective B4GALT7 causes EDS, progeroid type	3	0.846
Defective B3GAT3 causes JDSSDHD	3	0.846
NCAM signaling for neurite out-growth	9	0.846
Platelet calcium homeostasis	3	0.846
Tight junction interactions	3	0.846
Negative regulation of FGFR2 signaling	5	0.847
Metabolism of carbohydrates	33	0.847
ABCA transporters in lipid homeostasis	2	0.862
Tetrahydrobiopterin (BH4) synthesis, recycling, salvage and regulation	2	0.862
Activation of Matrix Metalloproteinases	4	0.862
NOD1/2 Signaling Pathway	4	0.862
p75NTR regulates axonogenesis	2	0.862
Regulation of pyruvate dehydrogenase (PDH) complex	2	0.862
Regulation of gene expression in beta cells	2	0.862
PRC2 methylates histones and DNA	6	0.862
Caspase-mediated cleavage of cytoskeletal proteins	2	0.862
Nuclear Envelope Breakdown	6	0.862
FRS-mediated FGFR3 signaling	4	0.862
Glycolysis	4	0.862
Metabolism of amino acids and derivatives	25	0.874
Post NMDA receptor activation events	5	0.877
Deposition of new CENPA-containing nucleosomes at the centromere	6	0.889
Pyruvate metabolism	3	0.889
Nucleosome assembly	6	0.889
Nuclear Receptor transcription pathway	7	0.9
The role of Nef in HIV-1 replication and disease pathogenesis	4	0.902
Termination of translesion DNA synthesis	4	0.902
PLCG1 events in ERBB2 signaling	5	0.912
Organelle biogenesis and maintenance	37	0.912
ABC-family proteins mediated transport	5	0.912
Cytokine Signaling in Immune system	37	0.913
Receptor-ligand binding initiates the second proteolytic cleavage of Notch receptor	2	0.913
FGFR2c ligand binding and activation	2	0.913
formation of the beta-catenin:TCF transactivating complex	6	0.913
G-protein activation	2	0.913
FCGR activation	2	0.913
p75NTR recruits signalling complexes	2	0.913
Regulation of Rheb GTPase activity by AMPK	2	0.913
N-glycan trimming in the ER and Calnexin/Calreticulin cycle	2	0.913
Chromosome Maintenance	10	0.913
Signal attenuation	2	0.913
Transcriptional activation of mitochondrial biogenesis	3	0.922
CD209 (DC-SIGN) signaling	3	0.922
Lagging Strand Synthesis	3	0.922
Formation of transcription-coupled NER (TC-NER) repair complex	4	0.925
Dual incision reaction in TC-NER	4	0.925
Smooth Muscle Contraction	4	0.925
FRS2-mediated FGFR4 signaling	4	0.925
Negative regulation of FGFR3 signaling	4	0.925
FCERI mediated MAPK activation	5	0.931
POLB-Dependent Long Patch Base Excision Repair	1	0.933
SOS-mediated signalling	2	0.933
Methionine salvage pathway	1	0.933
Interleukin-7 signaling	1	0.933
Spry regulation of FGF signaling	2	0.933
Klotho-mediated ligand binding	1	0.933
Acyl chain remodeling of CL	1	0.933
Glucuronidation	1	0.933
Mitochondrial biogenesis	4	0.933
Pausing and recovery of Tat-mediated HIV elongation	4	0.933
Tat-mediated HIV elongation arrest and recovery	4	0.933
Adenylate cyclase inhibitory pathway	2	0.933
Transport and synthesis of PAPS	1	0.933
Phosphorylation of Emi1	1	0.933
Heme degradation	1	0.933
FGFR1b ligand binding and activation	1	0.933
FGFR2b ligand binding and activation	1	0.933
Pre-NOTCH Processing in the Endoplasmic Reticulum	1	0.933
Coenzyme A biosynthesis	1	0.933
Cell death signalling via NRAGE, NRIF and NADE	8	0.933
Thyroxine biosynthesis	1	0.933
Regulation of gene expression in early pancreatic precursor cells	1	0.933
Vitamins	1	0.933
Synthesis of Lipoxins (LX)	1	0.933
Activation of NIMA Kinases NEK9, NEK6, NEK7	1	0.933
Laminin interactions	4	0.933
Scavenging by Class F Receptors	1	0.933
SUMO is proteolytically processed	1	0.933
Vasopressin-like receptors	1	0.933
Multifunctional anion exchangers	1	0.933
Sphingolipid metabolism	9	0.933
CREB phosphorylation through the activation of CaMKK	1	0.933
RSK activation	1	0.933
TAK1 activates NFkB by phosphorylation and activation of IKKs complex	3	0.933
Pyrimidine biosynthesis	1	0.933
Uptake and actions of bacterial toxins	3	0.933
Release of Hh-Np from the secreting cell	1	0.933
APEX1-Independent Resolution of AP Sites via the Single Nucleotide Replacement Pathway	1	0.933
RHO GTPases Activate WASPs and WAVEs	4	0.933
ER Quality Control Compartment (ERQC)	1	0.933
O-linked glycosylation of mucins	7	0.933
Inhibition of adenylate cyclase pathway	2	0.933
Epigenetic regulation of gene expression	12	0.94
Elongation arrest and recovery	4	0.952
HIV elongation arrest and recovery	4	0.952
Pausing and recovery of HIV elongation	4	0.952
Telomere C-strand (Lagging Strand) Synthesis	3	0.952
Regulation of beta-cell development	3	0.952
Glutamate Neurotransmitter Release Cycle	3	0.952
Nephrin interactions	3	0.952
Signaling by Robo receptor	3	0.952
Transport of inorganic cations/anions and amino acids/oligopeptides	12	0.952
Activation of NMDA receptor upon glutamate binding and postsynaptic events	5	0.952
VEGFR2 mediated vascular permeability	3	0.952
RHO GTPases activate PAKs	3	0.952
Negative regulation of FGFR4 signaling	4	0.952
Gluconeogenesis	4	0.952
Acyl chain remodelling of PI	2	0.958
Signalling to p38 via RIT and RIN	2	0.958
FGFR1 ligand binding and activation	2	0.958
NRIF signals cell death from the nucleus	2	0.958
Glycogen synthesis	2	0.958
Eicosanoid ligand-binding receptors	2	0.958
mRNA decay by 5' to 3' exoribonuclease	2	0.958
Chemokine receptors bind chemokines	7	0.965
Meiotic synapsis	6	0.966
MEK activation	1	0.968
RAF phosphorylates MEK	1	0.968
Acyl chain remodelling of PC	3	0.968
2-LTR circle formation	1	0.968
Nef Mediated CD8 Down-regulation	1	0.968
Gap junction trafficking	1	0.968
Vitamin D (calciferol) metabolism	1	0.968
Vitamin C (ascorbate) metabolism	1	0.968
MHC class II antigen presentation	11	0.968
Defective CHST6 causes MCDC1	1	0.968
Defective B4GALT1 causes B4GALT1-CDG (CDG-2d)	1	0.968
Cytosolic tRNA aminoacylation	3	0.968
Sialic acid metabolism	4	0.968
Opsins	1	0.968
Nectin/Necl trans heterodimerization	1	0.968
binding of TCF/LEF:CTNNB1 to target gene promoters	1	0.968
Biosynthesis of the N-glycan precursor (dolichol lipid-linked oligosaccharide, LLO) and transfer to a nascent protein	8	0.968
TNFR1-mediated proapoptotic signaling	1	0.968
Synthesis of diphthamide-EEF2	1	0.968
Pentose phosphate pathway (hexose monophosphate shunt)	1	0.968
Interferon Signaling	22	0.968
Termination of O-glycan biosynthesis	3	0.968
Extracellular matrix organization	31	0.977
Acyl chain remodelling of PS	2	0.981
The canonical retinoid cycle in rods (twilight vision)	2	0.981
Amino acid synthesis and interconversion (transamination)	2	0.981
Striated Muscle Contraction	4	0.984
Effects of PIP2 hydrolysis	3	0.998
Extension of Telomeres	3	0.998
PKA-mediated phosphorylation of CREB	2	0.999
Formation of RNA Pol II elongation complex	5	0.999
Downregulation of ERBB4 signaling	1	0.999
Intrinsic Pathway of Fibrin Clot Formation	2	0.999
Cell-Cell communication	15	0.999
Integration of provirus	1	0.999
Formation of HIV elongation complex in the absence of HIV Tat	5	0.999
HIV Transcription Elongation	5	0.999
Formation of HIV-1 elongation complex containing HIV-1 Tat	5	0.999
Tat-mediated elongation of the HIV-1 transcript	5	0.999
FGFR2 mutant receptor activation	2	0.999
Metabolism of porphyrins	2	0.999
FGFR2 ligand binding and activation	2	0.999
VEGF ligand-receptor interactions	1	0.999
VEGF binds to VEGFR leading to receptor dimerization	1	0.999
Immunoregulatory interactions between a Lymphoid and a non-Lymphoid cell	8	0.999
PPARA activates gene expression	5	0.999
Activated point mutants of FGFR2	2	0.999
Linoleic acid (LA) metabolism	1	0.999
Initiation of Nuclear Envelope Reformation	1	0.999
Nuclear Envelope Reassembly	1	0.999
Regulation of AMPK activity via LKB1	2	0.999
Regulation of Insulin-like Growth Factor (IGF) transport and uptake by Insulin-like Growth Factor Binding Proteins (IGFBPs)	2	0.999
Orexin and neuropeptides FF and QRFP bind to their respective receptors	1	0.999
Platelet sensitization by LDL	1	0.999
Unblocking of NMDA receptor, glutamate binding and activation	2	0.999
Synthesis of substrates in N-glycan biosythesis	6	0.999
RHO GTPases activate KTN1	1	0.999
Recycling of eIF2:GDP	1	0.999
RNA Polymerase II Transcription Elongation	5	0.999
mitochondrial fatty acid beta-oxidation of saturated fatty acids	1	0.999
WNT ligand biogenesis and trafficking	3	1
Vasopressin regulates renal water homeostasis via Aquaporins	3	1
PKB-mediated events	3	1
Opioid Signalling	5	1
Calmodulin induced events	2	1
Ca-dependent events	2	1
CaM pathway	2	1
G-protein mediated events	4	1
PLC beta mediated events	4	1
Neurotransmitter Release Cycle	5	1
Neurotransmitter Receptor Binding And Downstream Transmission In The Postsynaptic Cell	12	1
Transmission across Chemical Synapses	18	1
Neuronal System	18	1
Formation of the Early Elongation Complex	3	1
Platelet degranulation	9	1
Fertilization	1	1
Latent infection of Homo sapiens with Mycobacterium tuberculosis	1	1
Phagosomal maturation (early endosomal stage)	1	1
SHC1 events in ERBB4 signaling	2	1
Nuclear signaling by ERBB4	2	1
Mitochondrial protein import	3	1
Activation of G protein gated Potassium channels	1	1
G protein gated Potassium channels	1	1
Inwardly rectifying K+ channels	1	1
Potassium Channels	1	1
Interaction With The Zona Pellucida	1	1
Mitochondrial iron-sulfur cluster biogenesis	1	1
Elevation of cytosolic Ca2+ levels	1	1
Common Pathway of Fibrin Clot Formation	1	1
Formation of Fibrin Clot (Clotting Cascade)	4	1
Metabolism	178	1
Regulation of signaling by NODAL	1	1
Collagen degradation	6	1
Reproduction	1	1
Degradation of the extracellular matrix	12	1
Collagen formation	4	1
Acyl chain remodelling of PE	2	1
Inositol phosphate metabolism	5	1
DAG and IP3 signaling	3	1
Phase II conjugation	7	1
Cytosolic sulfonation of small molecules	1	1
Glutathione conjugation	2	1
Telomere Maintenance	4	1
Recycling of bile acids and salts	1	1
Signal Transduction	251	1
Budding and maturation of HIV virion	1	1
Early Phase of HIV Life Cycle	1	1
Glucagon signaling in metabolic regulation	3	1
PKA activation	1	1
Integration of energy metabolism	8	1
Keratan sulfate/keratin metabolism	3	1
Gamma carboxylation, hypusine formation and arylsulfatase activation	3	1
PKA activation in glucagon signalling	1	1
Collagen biosynthesis and modifying enzymes	4	1
mTOR signalling	3	1
Synthesis of PIPs at the early endosome membrane	1	1
Synthesis of PIPs at the late endosome membrane	1	1
Glycosphingolipid metabolism	1	1
The activation of arylsulfatases	1	1
Complement cascade	1	1
PLC-gamma1 signalling	3	1
Formation of the HIV-1 Early Elongation Complex	3	1
RNA Pol II CTD phosphorylation and interaction with CE	3	1
Abortive elongation of HIV-1 transcript in the absence of Tat	2	1
Trafficking and processing of endosomal TLR	1	1
Packaging Of Telomere Ends	1	1
APC/C:Cdc20 mediated degradation of Cyclin B	1	1
Polymerase switching on the C-strand of the telomere	1	1
Phosphorylation of the APC/C	1	1
Retrograde neurotrophin signalling	1	1
APC-Cdc20 mediated degradation of Nek2A	1	1
DARPP-32 events	2	1
Serotonin Neurotransmitter Release Cycle	1	1
Norepinephrine Neurotransmitter Release Cycle	1	1
Signaling by activated point mutants of FGFR1	1	1
Signaling by activated point mutants of FGFR3	1	1
Synthesis of IP3 and IP4 in the cytosol	2	1
Heme biosynthesis	1	1
FGFR3 ligand binding and activation	1	1
FGFR4 ligand binding and activation	1	1
FGFR3c ligand binding and activation	1	1
FGFR1c ligand binding and activation	1	1
Synthesis of bile acids and bile salts	1	1
Synthesis of bile acids and bile salts via 7alpha-hydroxycholesterol	1	1
NRAGE signals death through JNK	5	1
Bile acid and bile salt metabolism	1	1
HDL-mediated lipid transport	1	1
Metabolism of steroid hormones and vitamin D	1	1
Cobalamin (Cbl, vitamin B12) transport and metabolism	1	1
Metabolism of water-soluble vitamins and cofactors	6	1
Metabolism of vitamins and cofactors	6	1
Golgi to ER Retrograde Transport	1	1
COPI Mediated Transport	1	1
Import of palmitoyl-CoA into the mitochondrial matrix	1	1
Metabolism of nitric oxide	2	1
Assembly of collagen fibrils and other multimeric structures	3	1
Keratan sulfate biosynthesis	3	1
Keratan sulfate degradation	1	1
Phosphorylation of CD3 and TCR zeta chains	2	1
Translocation of ZAP-70 to Immunological synapse	1	1
Generation of second messenger molecules	2	1
FGFR3 mutant receptor activation	1	1
eNOS activation and regulation	2	1
alpha-linolenic (omega3) and linoleic (omega6) acid metabolism	1	1
alpha-linolenic acid (ALA) metabolism	1	1
Amine-derived hormones	1	1
Steroid hormones	1	1
Tie2 Signaling	2	1
Biological oxidations	8	1
Cytochrome P450 - arranged by substrate type	1	1
Phase 1 - Functionalization of compounds	1	1
Dopamine Neurotransmitter Release Cycle	2	1
EGFR interacts with phospholipase C-gamma	4	1
Arachidonic acid metabolism	3	1
Activation of PPARGC1A (PGC-1alpha) by phosphorylation	1	1
Integrin cell surface interactions	9	1
Binding and Uptake of Ligands by Scavenger Receptors	2	1
EGFR Transactivation by Gastrin	1	1
Visual phototransduction	8	1
Anchoring fibril formation	1	1
Activation of the phototransduction cascade	1	1
The phototransduction cascade	2	1
Inactivation, recovery and regulation of the phototransduction cascade	2	1
Acetylcholine Neurotransmitter Release Cycle	1	1
Stimuli-sensing channels	8	1
FCERI mediated Ca+2 mobilization	2	1
Peptide hormone metabolism	6	1
Scavenging by Class A Receptors	1	1
HDACs deacetylate histones	5	1
HDMs demethylate histones	3	1
HATs acetylate histones	14	1
TRP channels	1	1
Defects in cobalamin (B12) metabolism	1	1
Defects in vitamin and cofactor metabolism	1	1
Amino acid transport across the plasma membrane	3	1
Signaling by GPCR	40	1
Class A/1 (Rhodopsin-like receptors)	15	1
Class B/2 (Secretin family receptors)	1	1
Netrin-1 signaling	4	1
Peptide ligand-binding receptors	10	1
Amine ligand-binding receptors	1	1
DSCAM interactions	1	1
tRNA Aminoacylation	4	1
Mitochondrial tRNA aminoacylation	1	1
Energy dependent regulation of mTOR by LKB1-AMPK	2	1
PERK regulates gene expression	1	1
Glucagon-like Peptide-1 (GLP1) regulates insulin secretion	1	1
Transmembrane transport of small molecules	53	1
GPCR downstream signaling	32	1
PD-1 signaling	2	1
Adrenoceptors	1	1
Nitric oxide stimulates guanylate cyclase	1	1
Ephrin signaling	2	1
Muscle contraction	6	1
Trafficking of AMPA receptors	3	1
Glutamate Binding, Activation of AMPA Receptors and Synaptic Plasticity	3	1
G alpha (q) signalling events	12	1
Trafficking of GluR2-containing AMPA receptors	1	1
Platelet homeostasis	5	1
G alpha (i) signalling events	13	1
Adherens junctions interactions	2	1
NCAM1 interactions	4	1
Lysosphingolipid and LPA receptors	1	1
Class C/3 (Metabotropic glutamate/pheromone receptors)	1	1
Cell-cell junction organization	5	1
Regulation of insulin secretion	3	1
Transport of glucose and other sugars, bile salts and organic acids, metal ions and amine compounds	9	1
Bicarbonate transporters	1	1
Transport of vitamins, nucleosides, and related molecules	3	1
SLC-mediated transmembrane transport	29	1
Amine compound SLC transporters	2	1
Sodium/Calcium exchangers	1	1
Sodium/Proton exchangers	1	1
SIRT1 negatively regulates rRNA Expression	2	1
NoRC negatively regulates rRNA expression	6	1
Facilitative Na+-independent glucose transporters	1	1
Depolymerisation of the Nuclear Lamina	1	1
Zinc influx into cells by the SLC39 gene family	1	1
Na+/Cl- dependent neurotransmitter transporters	1	1
Ras activation uopn Ca2+ infux through NMDA receptor	2	1
Interaction between L1 and Ankyrins	1	1
Aquaporin-mediated transport	3	1
Cell junction organization	8	1
activated TAK1 mediates p38 MAPK activation	2	1
JNK (c-Jun kinases) phosphorylation and activation mediated by activated human TAK1	2	1
regulation of FZD by ubiquitination	1	1
GPCR ligand binding	17	1
RNA Polymerase I, RNA Polymerase III, and Mitochondrial Transcription	7	1
O-linked glycosylation	7	1
Miscellaneous transport and binding events	1	1
Negative epigenetic regulation of rRNA expression	6	1
DNA methylation	3	1
Signaling by Retinoic Acid	4	1
RA biosynthesis pathway	1	1
Mitochondrial translation initiation	6	1
Mitochondrial translation	7	1
Mitochondrial translation elongation	7	1
Mitochondrial translation termination	6	1
PIWI-interacting RNA (piRNA) biogenesis	2	1
CLEC7A (Dectin-1) induces NFAT activation	1	1
Intraflagellar transport	2	1
Activated PKN1 stimulates transcription of AR (androgen receptor) regulated genes KLK2 and KLK3	4	1
RHO GTPases activate IQGAPs	1	1
Phospholipase C-mediated cascade: FGFR1	5	1
Phospholipase C-mediated cascade; FGFR2	5	1
Phospholipase C-mediated cascade; FGFR3	4	1
Phospholipase C-mediated cascade; FGFR4	4	1
SHC-mediated cascade:FGFR1	2	1
SHC-mediated cascade:FGFR2	2	1
SHC-mediated cascade:FGFR3	1	1
SHC-mediated cascade:FGFR4	1	1
Diseases of metabolism	3	1
Polymerase switching	1	1
Leading Strand Synthesis	1	1
Glycogen breakdown (glycogenolysis)	1	1
Glucose metabolism	8	1
Pyruvate metabolism and Citric Acid (TCA) cycle	3	1
mRNA Capping	3	1
Transport of nucleotide sugars	1	1
RNA Polymerase I Transcription Initiation	3	1
RNA Polymerase I Promoter Escape	3	1
RNA Polymerase I Chain Elongation	3	1
RNA Polymerase III Chain Elongation	2	1
Pyrimidine metabolism	1	1
RNA Polymerase I Promoter Clearance	3	1
RNA Polymerase I Transcription Termination	3	1
RNA Polymerase I Transcription	3	1
Lipid digestion, mobilization, and transport	4	1
RNA Polymerase III Transcription Termination	2	1
RNA Polymerase III Transcription	3	1
Purine salvage	1	1
RNA Polymerase III Abortive And Retractive Initiation	3	1
Response to elevated platelet cytosolic Ca2+	9	1
RNA Polymerase III Transcription Initiation	3	1
RNA Polymerase III Transcription Initiation From Type 1 Promoter	3	1
RNA Polymerase III Transcription Initiation From Type 2 Promoter	3	1
RNA Polymerase III Transcription Initiation From Type 3 Promoter	3	1
Mitochondrial Fatty Acid Beta-Oxidation	3	1
Insulin receptor recycling	1	1
Advanced glycosylation endproduct receptor signaling	1	1
Gastrin-CREB signalling pathway via PKC and MAPK	1	1
GABA synthesis, release, reuptake and degradation	17	1
Interferon alpha/beta signaling	1	1
Endosomal Sorting Complex Required For Transport (ESCRT)	7	1
Iron uptake and transport	2	1
Transferrin endocytosis and recycling	4	1
Ion transport by P-type ATPases	1	1
Amyloids	4	1
GABA receptor activation	5	1
GABA B receptor activation	3	1
Regulation of Complement cascade	3	1
Kinesins	1	1
Factors involved in megakaryocyte development and platelet production	2	1
Antigen activates B Cell Receptor (BCR) leading to generation of second messengers	11	1
Ion channel transport	3	1
Activation of GABAB receptors	13	1
Inhibition of voltage gated Ca2+ channels via Gbeta/gamma subunits	3	1
